# Supplementary material for: Viral and metabolic controls on high rates of microbial sulfur and carbon cycling in wetland ecosystems
Source: Microbiome. 2018 Aug 7;6:138. doi: 10.1186/s40168-018-0522-4 (PMC6081815; doi:10.1186/s40168-018-0522-4)
Supplement: Supplementary file 1 — Table S1. Summary of samples. Sample names in this study are corresponded to samples names in our previous 16S rRNA gene study [9]. Genomic DNA (gDNA) concentrations obtained for each sample and total DNA retrieved are presented. (XLSX 10 kb) [file 40168_2018_522_MOESM1_ESM.xlsx]

## Sheet: Sheet1
"16S" Sample Name*	Metagenomics Sample Name	gDNA (ng/μl)	Volume (μl)	Total ng
03_P7A1D1	P7 Core (1) Depth 1-3cm March2015	37.8	95	3591
03_P7A1D4	P7 Core (1) Depth 10-12cm March2015	12.2	95	1159
03_P7A1D7	P7 Core (1) Depth 19-21cm March2015	40.4	110	4444
03_P8A3D1	P8 Core (3) Depth 1-3cm March2015	40.6	55	2233
03_P8A3D4	P8 Core (3) Depth 10-12cm March2015	33.4	55	1837
03_P8A3D7	P8 Core (3) Depth 19-21cm March2015	24	55	1320
05_P7A1D1	P7 Core (1) Depth 1-3cm May2015	46	55	2530
05_P7A1D4	P7 Core (1) Depth 10-12cm May2015	37.5	55	2062.5
05_P7A1D7	P7 Core (1) Depth 19-21cm May2015	17.2	55	946
05_P8A1D1	P8 Core (1) Depth 1-3cm May2015	19.8	55	1089
05_P8A1D4	P8 Core (1) Depth 10-12cm May2015	27.4	55	1507
05_P8A1D7	P8 Core (1) Depth 19-21cm May2015	16.5	55	907.5
09_P7A3D1	P7 Core (6) Depth 1-3cm September2015	66.6	55	3663
09_P7A3D4	P7 Core (6) Depth 10-12cm September2015	26.2	55	1441
09_P7A3D7	P7 Core (6) Depth 19-21cm September2015	30.2	55	1661
09_P8A1D1	P8 Core (1) Depth 1-3cm September2015	65.8	55	3619
09_P8A1D4	P8 Core (1) Depth 10-12cm September2015	75	55	4125
09_P8A1D7	P8 Core (1) Depth 19-21cm September2015	28.8	55	1584
*As depoisted in the SRA database under acesison number PRJNA330672.
