# Supplementary material for: Viral and metabolic controls on high rates of microbial sulfur and carbon cycling in wetland ecosystems
Source: Microbiome. 2018 Aug 7;6:138. doi: 10.1186/s40168-018-0522-4 (PMC6081815; doi:10.1186/s40168-018-0522-4)
Supplement: Supplementary file 2 — Table S2. Assembly statistics. A summary of assembly statics (number of mapped reads and contig length) is provided for both each individual assembly and the merged contig set. (XLSX 13 kb) [file 40168_2018_522_MOESM2_ESM.xlsx]

## Sheet: Sheet1
Sample	# QC'ed paired-end reads	# reads mapped to assembly	% reads mapped to assembly	# contigs	<2.5 Kb	% <2.5 Kb	min 2.5 Kb	min 5 Kb	min 10 Kb	min 25 Kb	min 50 Kb	min 100 Kb	min 250 Kb
P7 Core (1) Depth 1-3cm March2015	132999592	82090586	61.7224	1879918	1809498	96.2541	54471	13015	2653	248	28	5	0
P7 Core (1) Depth 10-12cm March2015	101342036	41153268	40.6083	1509227	1474442	97.6952	26740	6374	1580	67	23	1	0
P7 Core (1) Depth 19-21cm March2015	114321252	53285424	46.6103	1767515	1714690	97.0113	40162	9898	2397	307	55	6	0
P8 Core (3) Depth 1-3cm March2015	115592636	45886632	39.6968	1766518	1733341	98.1219	26262	5541	1183	161	25	5	0
P8 Core (3) Depth 10-12cm March2015	103980148	57910720	55.694	1706847	1651267	96.7437	42846	10166	2279	263	26	0	0
P8 Core (3) Depth 19-21cm March2015	93232104	49769772	53.3827	1452978	1399068	96.2897	40729	10471	2436	249	24	1	0
P7 Core (1) Depth 1-3cm May2015	106737130	52640068	49.3175	1488147	1444559	97.071	34086	8076	1367	54	5	0	0
P7 Core (1) Depth 10-12cm May2015	115439770	57637544	49.9287	1682686	1630401	96.8928	40558	9508	1974	214	28	3	0
P7 Core (1) Depth 19-21cm May2015	118391412	39765242	33.5879	1581396	1554736	98.3141	20970	4544	1029	101	14	2	0
P8 Core (1) Depth 1-3cm May2015	139573976	59165066	42.3898	2005587	1954587	97.4571	37985	9412	2895	568	112	27	1
P8 Core (1) Depth 10-12cm May2015	139432454	71592480	51.3456	1898359	1835722	96.7005	47161	12074	2888	427	81	6	0
P8 Core (1) Depth 19-21cm May2015	98758268	48603984	49.2151	1191449	1148406	96.3873	33382	7876	1576	178	26	5	0
P7 Core (6) Depth 1-3cm September2015	120956746	45975226	38.0096	1794451	1765145	98.3669	23944	4530	768	56	7	1	0
P7 Core (6) Depth 10-12cm September2015	118123658	51290102	43.4207	1776688	1730249	97.3862	35258	8442	2300	377	61	1	0
P7 Core (6) Depth 19-21cm September2015	130469562	57744848	44.2592	1812093	1750855	96.6206	42492	13577	4237	756	144	27	5
P8 Core (1) Depth 1-3cm September2015	134642766	48688402	36.1612	2101284	2068046	98.4182	25938	5558	1449	242	45	6	0
P8 Core (1) Depth 10-12cm September2015	141213054	86827988	61.4872	2301473	2202415	95.6959	74494	19363	4464	624	108	5	0
P8 Core (1) Depth 19-21cm September2015	138201566	84176668	60.9086	2238915	2147980	95.9384	68799	17688	3872	489	76	10	1
Sum of individual samples	2163408130	1034204020	47.8044	31955531	31015407	97.058	716277	176113	41347	5381	888	111	7
Average of individual samples	1.20189e+08	5.74558e+07	47.6525	1.77531e+06	1.72308e+06	97.058	39793.2	9784.06	2297.06	298.944	49.3333	6.16667	0.388889
Merged, dereplicated assembly	2163408130	(below)	(below)	2092164	1016098	48.5668	837557	189948	42066	5489	888	111	7
Sample	# QC'ed paired-end reads	# reads mapped to the merged assembly:	% reads mapped to the merged assembly
P7 Core (1) Depth 1-3cm March2015	132999592	59622849	44.8293
P7 Core (1) Depth 10-12cm March2015	101342036	25835266	25.4931
P7 Core (1) Depth 19-21cm March2015	114321252	26219148	22.9346
P8 Core (3) Depth 1-3cm March2015	115592636	31363460	27.1327
P8 Core (3) Depth 10-12cm March2015	103980148	45496129	43.7546
P8 Core (3) Depth 19-21cm March2015	93232104	37864478	40.6131
P7 Core (1) Depth 1-3cm May2015	106737130	36878338	34.5506
P7 Core (1) Depth 10-12cm May2015	115439770	42051699	36.4274
P7 Core (1) Depth 19-21cm May2015	118391412	29543183	24.9538
P8 Core (1) Depth 1-3cm May2015	139573976	41340678	29.6192
P8 Core (1) Depth 10-12cm May2015	139432454	54998233	39.4444
P8 Core (1) Depth 19-21cm May2015	98758268	40057816	40.5615
P7 Core (6) Depth 1-3cm September2015	120956746	30632948	25.3255
P7 Core (6) Depth 10-12cm September2015	118123658	35182978	29.7849
P7 Core (6) Depth 19-21cm September2015	130469562	37609777	28.8265
P8 Core (1) Depth 1-3cm September2015	134642766	25811592	19.1704
P8 Core (1) Depth 10-12cm September2015	141213054	62365054	44.1638
P8 Core (1) Depth 19-21cm September2015	138201566	58239526	42.141
Merged, dereplicated assembly	2163408130	721113152	33.3323
