# Supplementary material for: Viral and metabolic controls on high rates of microbial sulfur and carbon cycling in wetland ecosystems
Source: Microbiome. 2018 Aug 7;6:138. doi: 10.1186/s40168-018-0522-4 (PMC6081815; doi:10.1186/s40168-018-0522-4)
Supplement: Supplementary file 3 — Table S3. RPKM values for viral, reductive dsrA-, dsrD-, and mcrA-containing contigs. These tables were used as inputs for many of the analyses indicated in the Methods session. (XLSX 376 kb) [file 40168_2018_522_MOESM3_ESM.xlsx]

## Sheet: dsrA
Sample name on R	RPKM_A	RPKM_B	RPKM_C	RPKM_D	RPKM_E	RPKM_F	RPKM_G	RPKM_H	RPKM_I	RPKM_J	RPKM_L	RPKM_M	RPKM_N	RPKM_O	RPKM_P	RPKM_Q	RPKM_R	RPKM_S	SUM
Sample name on figures	WinterP7Surface	WinterP7Middle	WinterP7Deep	WinterP8Surface	WinterP8Middle	WinterP8Deep	SpringP7Surface	SpringP7Middle	SpringP7Deep	SpringP8Surface	SpringP8Middle	SpringP8Deep	SummerP7Surface	SummerP7Middle	SummerP7Deep	SummerP8Surface	SummerP8Middle	SummerP8Deep
Contig_1002664	0.00414831	0.0326651	0.0337826	0.288767	0	0	0.031014	0.014338	0.0419415	0.316233	0.0573755	0	0.132279	0.0420366	0.0380588	0.165956	0.00390703	0	1.2025
Contig_24676267	0.0203133	0.0304672	0.0135041	0.350584	0	0	0.039775	0.0334331	0.0684592	0.423077	0.0664324	0.00781608	0.248884	0.104555	0.0621216	0.283782	0.00546623	0	1.75867
Contig_492864	0.032235	0.179795	0.300014	0.0649062	0	0	0.0200832	0.0278538	0.153903	0.0422354	0.00768696	0	0.0265833	0	0.0328601	0.0318416	0	0	0.919998
Contig_369003	0.111032	0.0800885	0.0236653	0.00975208	0	0	0.16581	0.0576135	0.121876	0.0016153	0	0	0.616026	0.149827	0.0302403	0.00418615	0	0	1.37173
Contig_24784500	0.0970922	0.0203875	0.0587369	0.0446853	0	0	0.304873	0.0268467	0.122161	0.029606	0.0185226	0	0.230599	0.0787101	0.007918	0.0383629	0	0	1.0785
Contig_985241	0.00208758	0.0421914	0.0371584	0.228184	0.00160211	0	0.00442207	0.00288615	0.0152435	0.589811	0.0207091	0	0.0087226	0.00705142	0.0074482	0.0496966	0.00117969	0	1.01839
Contig_944437	0	0.0376505	0.025032	0.530892	0.00611588	0	0	0.00826314	0.00537142	0.339439	0.0456085	0	0.052575	0.0323016	0.00974833	0.285747	0.00450334	0	1.38325
Contig_1097884	0.0207702	0.0363447	0.0120819	0.0836429	0	0	0.0258807	0.00797654	0.023333	0.0692716	0.013208	0	0.0761272	0.0506695	0.0141153	0.424013	0	0	0.857434
Contig_1277858	0.0254336	0.0146032	0	0.087791	0.136227	0.117917	0.00792288	0.0311338	0.0214289	0.121178	0.124334	0.158415	0.0349574	0.0465345	0.0129634	0.0832208	0.22008	0.362555	1.6067
Contig_76471	0.278306	0.0179628	0.00530782	0.0393708	0	0	0.281405	0.239166	0.0973814	0.0217374	0.0152317	0	0.250832	0.102739	0.0209289	0.0292936	0	0	1.39966
Contig_24571982	0.37532	0.0521921	0.00433749	0.0428979	0.0174859	0	0.397981	0.365115	0.194061	0.0426327	0.0272652	0.0066947	0.347095	0.186106	0.0582765	0.0810225	0.0128755	0.00717601	2.21853
Contig_246936	0.419552	0.00724491	0.00642238	0.025407	0.00353055	0.00787512	0.3233	0.254406	0.136435	0.0157812	0.0105315	0.00743446	0.242802	0.121205	0.0168824	0.0218122	0	0	1.62062
Contig_136429	0.19457	0.0761571	0.00397122	0.0981886	0.00291078	0.00324634	0.229683	0.254317	0.168727	0.0769811	0.0217068	0.00306469	0.241467	0.171671	0.0417564	0.112395	0.0128599	0.00985507	1.72353
Contig_1040976	0.0972727	0.0661936	0	0.165809	0.0184326	0	0.0987608	0.0788634	0.157842	0.161351	0.0309283	0	0.0911119	0.129805	0.0440707	0.181495	0.0271452	0	1.34908
Contig_24842694	0.113657	0.149161	0.0101713	0.201188	0	0.012472	0.157963	0.2216	0.240629	0.133296	0.0416973	0	0.192266	0.23133	0.0534741	0.284992	0.0082343	0	2.05213
Contig_54021	0.0644945	0.0143144	0.00165511	0.0943952	0.0139512	0.001353	0.0543633	0.116375	0.0420863	0.0682349	0.0348306	0.00894105	0.0630941	0.0672771	0.00870156	0.0880661	0.00893283	0	0.751066
Contig_929686	0.0533655	0.0258466	0.00221731	0.167393	0.0138143	0.00181258	0.049872	0.109059	0.0356847	0.0641702	0.0272697	0.0213894	0.0838268	0.0722464	0.0161906	0.0815816	0.00598352	0.00122278	0.832946
Contig_249612	0.213038	0.0186392	0	0.0882429	0	0.00810421	0.141576	0.153811	0.0510559	0.0812013	0.0325135	0.00765072	0.149919	0.0543698	0.0173735	0.117845	0.0214023	0	1.15674
Contig_1063257	0.060855	0.015973	0	0.104617	0.00732601	0.0102132	0.0285471	0.0899081	0.0345841	0.0573064	0.023219	0.0183193	0.0488078	0.0661005	0.0160562	0.103959	0.0107888	0	0.69658
Contig_24892098	0.205798	0.0502486	0.0556797	0.363444	0.0244869	0.0546196	0.262398	0.220561	0.0698951	0.132257	0.0867388	0.00644541	0.136826	0.17244	0.0292729	0.250563	0.0360611	0.0368469	2.19458
Contig_1061953	0.0116535	0.0169761	0	0.219093	0.0389041	0.00548598	0.0100193	0.0345051	0.0140078	0.127369	0.0671396	0.0357822	0.0272932	0.0370014	0.0102163	0.169906	0.0265611	0.0228783	0.874792
Contig_928884	0.0137334	0.0155828	5.54766e-05	0.221276	0.0383652	0.0074828	0.0103982	0.0343919	0.014303	0.130048	0.0710029	0.0257518	0.0230706	0.0381742	0.00724293	0.157373	0.0267675	0.0206049	0.855625
Contig_985581	0.0207352	0.0194955	0.000360044	0.225757	0.0435437	0.0101542	0.0161963	0.0349425	0.0149497	0.141553	0.0684869	0.0375104	0.0340293	0.0494806	0.00820252	0.154074	0.0250673	0.0169764	0.921516
Contig_24651449	0.345845	0	0	0.0182256	0.00675367	0	0.296065	0.304162	0.16905	0.0176098	0.0125912	0.00711077	0.275774	0.0713402	0.0269123	0.0260782	0.00497296	0.00508133	1.58757
Contig_24693046	0.200955	0.00811478	0	0.0355718	0.0079089	0	0.381378	0.203028	0.111139	0.00589199	0.0117959	0	0.258357	0.0800622	0.0252126	0.0183233	0.0174708	0	1.36521
Contig_1261040	0.0275957	0.0105998	0	0.0666003	0.0361582	0.012482	0.0603844	0.100808	0.0423424	0.0269372	0.050077	0.0389765	0.0266428	0.0303131	0.0109779	0.0252644	0.0564187	0.0712505	0.693829
Contig_1145314	0.0343998	0	0	0.0395801	0.0251431	0.0595884	0.0244936	0.0566178	0.0386444	0.0140484	0.0703131	0.0132363	0.0324212	0.0608645	0.00500956	0.0145629	0.0694265	0.0614807	0.61983
Contig_1066918	0.031376	0.00374339	0	0.108302	0.0492536	0.0244141	0.0710835	0.10516	0.0448603	0.0828991	0.0530549	0.0134446	0.0297953	0.0513852	0.0116307	0.0718475	0.0550724	0.0329399	0.840263
Contig_929545	0.0291849	0.00300406	0	0.100081	0.0380619	0.0244903	0.0506268	0.0791158	0.0244287	0.0179948	0.0382095	0.0184959	0.0289445	0.0322159	0.00816689	0.0344814	0.0361108	0.0308399	0.594453
Contig_705208	0.0221072	0.00414473	0	0.059957	0.0504947	0.0123895	0.0403362	0.0691328	0.0372525	0.02558	0.0610025	0.0276456	0.0277809	0.036448	0.00724368	0.0226173	0.0535407	0.0478689	0.605542
Contig_1249506	0.0232661	0	0	0.0803091	0.0396791	0.0221267	0.0579813	0.0804154	0.0348491	0.0517304	0.0369878	0.0313329	0.0426375	0	0.00790575	0.053625	0.05113	0.0149269	0.628903
Contig_132703	0.0286431	0.0073839	0	0.0453151	0.039254	0.0218896	0.03824	0.0695359	0.029879	0.0297309	0.0629374	0.0330636	0.0388062	0.0483755	0.00417122	0.0232411	0.0481735	0.0359329	0.604573
Contig_212133	0.068774	0.01842	0	0.0613666	0.0287242	0.0200222	0.0664579	0.067916	0.0488787	0.0294237	0.0562294	0.0151215	0.037039	0.0347668	0.0171692	0.0374334	0.077993	0.0621331	0.747869
Contig_302598	0.0307685	0.00741675	0	0.0827249	0.059435	0.02329	0.0766781	0.0868134	0.0246893	0.0364994	0.0515104	0.0249465	0.0338319	0.0367644	0.00768127	0.0384565	0.0511566	0.0471349	0.719798
Contig_378319	0.0169152	0.0110996	0	0.0583874	0.0594991	0.0180977	0.0263465	0.0584647	0.0332542	0.0302221	0.0584888	0.0256276	0.0464984	0.0238068	0.0129324	0.0355062	0.0477941	0.0264526	0.589394
Contig_53943	0.0287338	0.00942743	0	0.0573397	0.0499611	0.0230569	0.0497895	0.100348	0.0242094	0.0329419	0.0389709	0.0290222	0.0296199	0.0272973	0.0064074	0.0279396	0.0579307	0.0345653	0.627561
Contig_619752	0.0338202	0.0130544	0	0.0846932	0.0900803	0.0221364	0.052553	0.086639	0.0281597	0.0401891	0.0880504	0.0321503	0.0446249	0.0349434	0.0137904	0.0349795	0.0577103	0.0643285	0.821903
Contig_793599	0.0336533	0.00640087	0	0.0639739	0.0548985	0.0229603	0.0625965	0.0781066	0.0378057	0.0269558	0.0558272	0.031528	0.039149	0.0499727	0.00397749	0.0346879	0.0826849	0.0610181	0.746197
Contig_986018	0.031311	0.01041	0	0.0677291	0.0341756	0.01072	0.0650251	0.0952349	0.0379884	0.0477379	0.0434059	0.0303603	0.0257066	0.0263231	0.00851152	0.0296917	0.051509	0.0297307	0.645571
Contig_7654285	0.0870234	0.0114208	0	0.0450577	0.00556552	0.0248285	0.108435	0.0651695	0.00488805	0.0207311	0.0332034	0.0468784	0.148316	0.0391931	0.0133066	0.0515768	0.0778637	0.0334991	0.816957
Contig_283006	0.201297	0.0440298	0.00867355	0.0729143	0.057217	0.0584953	0.139348	0.103074	0.0460645	0.106564	0.124451	0.0451818	0.163955	0.071352	0.0684002	0.0810091	0.150969	0.0358741	1.57887
Contig_358749	0.0464603	0.0609737	0.00900853	0.124732	0.103997	0.082847	0.183324	0.178425	0.0478435	0.0664078	0.177267	0.119924	0.0425717	0.0871854	0.102616	0.0726643	0.0911624	0.0260817	1.62349
Contig_14320493	0	0.0058596	0	0.200351	0.319813	0.114648	0	0	0	0.1404	0.293862	0.180387	0	0	0	0.216108	0.349029	0.0902328	1.91069
Contig_187784	0.0754523	0.529769	0.114114	0.112859	0.019302	0.0430544	0.065812	0.121701	0.199191	0.0754931	0.0359856	0.0660484	0.165929	0.276102	0.449955	0.0558986	0.0746169	0.0617204	2.543
Contig_604157	0.133404	0.364745	0.206934	0.132175	0.0710982	0.0898672	0.0877316	0.230545	0.17068	0.0847471	0.049486	0.119772	0.256702	0.216962	0.415529	0.109814	0.0453718	0.0713239	2.85689
Contig_9012902	0.0273412	0.424605	0.19085	0.0471877	0.0291431	0.0455039	0.0283903	0.0525002	0.230361	0.0260533	0.0217331	0.00613681	0.0300633	0.133399	0.320521	0.0225062	0.0257509	0.0570094	1.71905
Contig_14316516	0	0	0	0.00975868	0.0867882	0.187537	0	0.0048858	0	0.0121229	0.26293	0.177043	0	0	0	0.00837796	0.0678993	0.0122433	0.829587
Contig_13300743	0	0	0	0.0345057	0.208236	0.0122233	0	0	0	0.0244946	0.0817314	0.0750054	0	0	0	0	0.0161402	0.0371067	0.489443
Contig_24611968	0	0.00560817	0	0.159795	0.196772	0.12192	0	0.00246164	0	0.0794037	0.138588	0.129485	0	0.00721714	0	0.0253267	0.134828	0.0822485	1.08365
Contig_620415	0.000560103	0.00147014	0.00130323	0.0522003	0.23212	0.0463426	0.00209375	0.00258121	0.00125843	0.0357593	0.139442	0.0935333	0.00123174	0.00189192	0.00228386	0.0116186	0.136629	0.0781579	0.840478
Contig_886578	0	0	0	0.0354391	0.126946	0.0292925	0.0213218	0.00788578	0	0.0554389	0.0685528	0.08296	0	0	0	0.0135222	0.0934745	0.013174	0.548007
Contig_24608589	0.00208856	0.00548199	0	0.0793015	0.277831	0.0476708	0	0	0	0.065676	0.205197	0.120946	0.00459301	0.00235158	0	0.0123784	0.255721	0.102507	1.18174
Contig_24781694	0.00389576	0	0	0.121025	0.0548132	0.0111149	0	0.00897671	0.0306352	0.0482594	0.0631725	0.0577114	0.0257018	0.035091	0.0238278	0.0423304	0.0366917	0.00749825	0.570745
Contig_1017165	0.102883	0.0328433	0.00646988	0.19836	0.0284533	0.00793337	0.0207888	0.016018	0.0249898	0.22787	0.092832	0.0299578	0.0397472	0.0219157	0.03118	0.151068	0.0209512	0.0107039	1.06497
Contig_24709909	0.185369	0.119503	0	0.149672	0.108152	0.00927848	0.0850973	0.0936692	0.0365336	0.092967	0.0217143	0.061315	0.135883	0.102526	0.129291	0.0481859	0.0490069	0.0219077	1.45007
Contig_605327	0.112333	0.117939	0.0174249	0.0603162	0.095789	0.0106832	0.0373259	0.0388261	0.0336516	0.0463847	0.0464318	0.050427	0.0576414	0.113832	0.221389	0	0.0282131	0.014414	1.10302
Contig_876731	0.00645669	0	0	0.052003	0.086716	0.0460538	0	0.0223165	0.0145068	0.0307628	0.0431117	0.0347814	0.00709954	0.0218095	0.0131638	0.0127558	0.109461	0.0683503	0.569348
Contig_1338980	0.0394171	0.0431087	0.00764288	0.0907058	0.201672	0.117146	0.00818594	0.0416286	0.0442808	0.112681	0.0939965	0.0840493	0.0288944	0.0295874	0.0334846	0.0454254	0.0866238	0.218117	1.32665
Contig_788199	0.00409299	0.0322294	0	0.0470935	0.0314117	0.105099	0	0.00943117	0.00919604	0.039002	0.0858914	0.0385847	0	0.0184338	0.0166894	0.0242582	0.0578239	0.055145	0.574382
Contig_2625967	0.0797641	0.0991716	0.00976804	0.198042	0.0375882	0.00598879	0.0209242	0.236998	0.132051	0.100009	0.00800886	0	0.180028	0.13235	0.0385157	0.0912313	0.0197697	0.0242406	1.41445
Contig_1115914	0	0.0270196	0	0.582739	0.326543	0.229086	0	0	0.0138771	0.541469	0.451682	0.266175	0.00905522	0.0278172	0	0.394537	0.27147	0.130768	3.27224
Contig_24691559	0	0.0160188	0	0.42834	0.390309	0.191534	0.00760455	0	0.0274239	0.433253	0.459888	0.361633	0.0402634	0.0206145	0.00622128	0.229081	0.416728	0.217309	3.24622
Contig_24607150	0	0.00542622	0	0.720724	0.719242	0.321453	0.0103039	0.00476356	0.0139344	0.734786	0.741448	0.417613	0.0227314	0.0232766	0.0126444	0.396164	0.716522	0.342194	5.20323
Contig_24697532	0.0310567	0.240474	0	0.0786136	0.139035	0.225949	0.0541773	0.364964	0.132577	0.106538	0.127383	0.200758	0.177574	0.300723	0.17729	0.0122711	0.0819008	0.152427	2.60371
Contig_789493	0	0.075738	0.00959132	0.0664008	0.0949068	0.0764457	0	0.023746	0.00926158	0.0314239	0.129755	0.172093	0.00906515	0.032489	0.042021	0.0407185	0.124237	0.265789	1.20368
Contig_24630762	0	0.075301	0	0.0220059	0.177361	0.122777	0	0.0605964	0.0161143	0.0318936	0.0889365	0.106248	0.0157725	0.0592196	0.0194967	0.0212539	0.144107	0.167954	1.12904
Contig_1259346	0.00561875	0.0903309	0.00217892	0.0673424	0.142539	0.0828256	0.00583436	0.0717472	0.0410282	0.0446174	0.138901	0.129898	0.0355245	0.0991127	0.0291158	0.0286759	0.179926	0.21629	1.41151
Contig_673634	0.00676761	0.088817	0.00787334	0.0584006	0.155815	0.0820615	0	0.0155941	0.0304107	0.099957	0.174295	0.0501274	0.0372071	0.114298	0.0275954	0.0334251	0.0892358	0.123745	1.19563
Contig_822544	0	0.0720442	0	0.0457383	0.113799	0.0729103	0	0.0392562	0.0361509	0.0468986	0.10292	0.0790276	0.0208142	0.0596777	0.023156	0.0149588	0.156891	0.142093	1.02634
Contig_1380038	0	0	0	0.0188579	0.015723	0	0	0	0	0.03514	0.0156336	0	0	0	0	0.0445219	0.173661	0.236593	0.54013
Contig_705336	0.0145073	0.0148082	0	0.0918058	0.112368	0.0252943	0.0140597	0.0259996	0.00814868	0.0353279	0.152987	0.0531848	0.0141793	0.0217791	0.00328636	0.0366218	0.0888129	0.0325763	0.745746
Contig_24576049	0.00280187	0	0	0.0676998	0.0895959	0.0319759	0.00349127	0.00645614	0.015738	0.0560678	0.114922	0.05094	0.0154042	0.017351	0	0.0332121	0.0633337	0.0404461	0.609436
Contig_1320775	0	0	0	0.0659129	0.0879289	0.00817213	0.00713814	0.0198001	0	0.0218352	0.114751	0.0154297	0.00629899	0.00645006	0	0.0113174	0.0836291	0.044104	0.492767
Contig_620772	0.0125743	0.00660094	0	0.0831903	0.160032	0.0340819	0.0117512	0.024628	0.0113007	0.0605093	0.131336	0.0431819	0.022122	0.0304394	0.00384545	0.0385047	0.0811243	0.035698	0.790921
Contig_811905	0.015307	0.00401774	0	0.0792545	0.109643	0.0218362	0.00381466	0.0335073	0.00343915	0.0247963	0.106586	0.0371057	0.0168311	0.0120643	0.00624155	0.0483848	0.116776	0.0471388	0.686743
Contig_938753	0.0234902	0	0	0.0720735	0.125192	0.0335098	0.0121958	0.0225528	0.0131943	0.0373062	0.0877586	0.0316347	0.0344386	0.0264484	0.00399095	0.0328717	0.086652	0.033909	0.677218
Contig_288335	0.208107	0.0101154	0	0.0177367	0	0	0.0672288	0.0399604	0.0173174	0.0110169	0	0	0.190689	0	0.0235714	0.0152272	0	0	0.60097
Contig_870888	0.0217307	0.00814829	0	0.0928686	0.0317662	0.0177142	0.0116046	0.0071532	0.0278995	0.0236653	0.0296116	0.062711	0.0273077	0.0139813	0	0.104261	0.222211	0.101576	0.80421
Contig_1021563	0.0590406	0.00774839	0.010303	0.0985006	0.0188795	0	0.0331053	0.0204064	0.0331628	0.18847	0.0394217	0.00795111	0.0129838	0.016619	0.00902782	0.0903961	0.0222426	0.00852274	0.676781
Contig_17058747	0.00991275	0.019514	0.0230647	0.245218	0.050717	0.00707048	0.0123518	0.0114206	0	0.0897354	0.0283662	0	0.0108997	0	0.0202099	0.127293	0.0233405	0	0.679114
Contig_24574710	0.39394	0.00356552	0	0.00156298	0	0	0.209888	0.106423	0.0335726	0	0	0	0.12248	0.0581205	0.00830853	0.00134184	0	0	0.939204
Contig_1282486	0.0140835	0.0415866	0.0245768	0.0708938	0.146364	0.213464	0.0153551	0.0588184	0.00988827	0.0369053	0.0839608	0.128024	0.0445213	0.0237856	0.00538372	0.0382569	0.157514	0.262597	1.37598
Contig_24591270	0.0949934	0.0329311	0.00417034	0.105174	0.263643	0.143183	0.0312666	0.057819	0.0281888	0.0905189	0.186351	0.161722	0.0512403	0.0161444	0.00730834	0.0885228	0.156991	0.148338	1.66851
Contig_662486	0.0181395	0	0	0.107834	0.251355	0.120758	0.0226027	0.0139325	0	0.0489744	0.149956	0.0529291	0.00664851	0.00680797	0	0.0358362	0.105354	0.090193	1.03132
Contig_1020280	0	0	0	0.160205	0	0	0	0	0	0.284707	0.0387373	0	0	0	0	0.0687691	0	0	0.552418
Contig_1062551	0.00567708	0.188125	0	0.107778	0.0471996	0.0215963	0.00471594	0.0168966	0.0350766	0.0694241	0.0776173	0.0395014	0.0603423	0.094815	0.0284536	0.361703	0.0423295	0.0359673	1.23722
Contig_1061944	0	0	0	0.336979	0.00178024	0	0	0	0	0.278322	0.0440002	0	0	0	0	0.219971	0.00374529	0	0.884797
Contig_928890	8.92961e-05	0	0	0.333196	0.000913739	0	0	0	0.000100314	0.278585	0.0350075	0.000481027	0	0	0	0.218046	0.00269127	0	0.869109
Contig_985029	0	0	0	0.297779	0.000471057	0	0	0	0	0.256705	0.0250291	0.000743947	0.000101236	0	0	0.199807	0.00320842	0	0.783845
Contig_22378261	0	0	0.0115705	0.0114432	0.0763271	0.120596	0	0	0	0.00947706	0.0901235	0.207604	0	0	0	0	0.0187341	0.0430703	0.588946
Contig_1118314	0	0	0	0.00627484	0.129317	0.302813	0	0	0	0.0215863	0.0852325	0.20508	0	0	0.000427642	0.00165755	0.0347694	0.0367382	0.823896
Contig_24629672	0	0	0	0	0.0850544	0.155841	0	0	0.0026679	0.004526	0.061163	0.140724	0	0	0	0	0.0447347	0.0411385	0.535849
Contig_396943	0.048887	0.0256634	0	0.0112498	0	0	0.00406104	0.033794	0.0695642	0	0	0	0.218601	0.0733915	0.019934	0.0193162	0	0	0.524462
Contig_802405	0.0213699	0.0103325	0.00261699	0.0232938	0.102143	0.1075	0.00560587	0.00518326	0.00379053	0.0332243	0.0997741	0.0923964	0.00865698	0.00126637	0.00343962	0.0155541	0.217159	0.143958	0.897264
Contig_1286682	0.0095199	0.00999501	0.00443012	0.0284791	0.0876728	0.09778	0.00711735	0	0.00641673	0.0235859	0.10352	0.0769238	0	0.00214376	0.00776361	0.00752298	0.104008	0.208884	0.785763
Contig_1217421	0.00247982	0	0	0.011413	0.101501	0.332532	0	0	0	0.0425343	0.141925	0.330623	0	0	0	0	0.067732	0.0381837	1.06892
Contig_24610198	0	0	0.00246959	0.0122121	0.179203	0.423949	0	0	0	0.026296	0.115415	0.374498	0.00233411	0	0	0	0.123956	0.0551572	1.31549
Contig_551974	0.00121762	0.273256	0.167155	0	0	0.00521097	0.00151722	0.00981987	0.0588181	0	0	0	0.0120497	0.00137096	0.393471	0	0	0	0.923886
Contig_473969	0	0.109386	0.424233	0	0	0	0	0	0.0312113	0	0	0	0.011456	0	0.00708048	0	0	0.0167109	0.600078
Contig_303798	0.497191	0.00578291	0.00512636	0.000844996	0.0140905	0.0199055	0.291002	0.131148	0.0346509	0.00139962	0.00420312	0.00494517	0.0670244	0.0554017	0.0067378	0.000725441	0.011067	0.0183758	1.16962
Contig_217920	0.48043	0	0.001975	0	0.00651426	0.00484349	0.213649	0.148646	0.0228852	0.00647068	0.00323862	0.00457247	0.0466664	0.0726342	0.0103833	0	0.00959336	0.0163373	1.04884
Contig_71762	0.358137	0.0456583	0.00238086	0	0.00523529	0	0.193802	0.155614	0.0459802	0.0039002	0.00390415	0.0220484	0.0945105	0.0622139	0.0125171	0.00202152	0.00385493	0.0196946	1.03147
Contig_741144	0.00546625	0.0143476	0	0.132077	0.202762	0.148159	0	0.00629773	0.0184222	0.101571	0.378019	0.165634	0.00300524	0.00615464	0.00278612	0.0134988	0.126134	0.0710167	1.39535
Contig_13306405	0	0.036479	0	0.138588	0.290354	0.0991305	0	0.0213494	0.00520429	0.0882891	0.190014	0.1123	0.0203756	0.0208643	0	0.0137284	0.0523586	0.0267498	1.11578
Contig_662756	0	0	0	0.00348693	0.174436	0.0605251	0	0	0	0.00577562	0.0346889	0.0163252	0	0	0	0	0.0399601	0.189572	0.524769
Contig_1264601	0	0	0	0.00219682	0.139203	0.114395	0	0	0	0.00454841	0.0364242	0.0334268	0	0	0	0.003772	0.0638378	0.401479	0.799283
Contig_1299528	0	0	0	0	0.0590376	0.0790123	0	0	0	0.00439819	0.0176106	0.0435114	0	0	0	0	0.076075	0.35535	0.634995
Contig_24845473	0	0	0	0	0.0677667	0.188947	0	0	0	0.0294496	0.0631703	0.219995	0	0	0	0.00872233	0.178805	0.29742	1.05428
Contig_886004	0	0	0	0	0.0261812	0.131397	0	0	0	0.00650151	0.0130162	0.220524	0	0	0	0	0.218485	0.170718	0.786824
Contig_1258351	0.000509181	0.00267296	0.000296187	0.0322222	0.0742466	0.0933383	0.00253786	0.00234653	0.00915213	0.0446381	0.0881526	0.0507435	0.0036392	0.00315318	0.000519055	0.0311839	0.0781691	0.172975	0.690496
Contig_703245	0	0.00131858	0	0.0289005	0.0751797	0.0917296	0	0.0023151	0.00338607	0.0354236	0.100149	0.054123	0.00331426	0.00339375	0.0010242	0.0277888	0.0865848	0.123763	0.638395
Contig_1102742	0.0219314	0	0.00850489	0	0.0981826	0.114716	0.0091092	0.00842249	0	0.0278645	0.0976247	0.0393806	0	0	0	0.0361063	0.11705	0.126635	0.705527
Contig_1120237	0.00911741	0	0	0.026226	0.0816336	0.133315	0.00568036	0	0.0051212	0.0311318	0.0797203	0.0726483	0.00668344	0	0	0.033773	0.0772839	0.138194	0.700529
Contig_620059	0	0.00126759	0	0.0200038	0.0840094	0.086116	0.00481408	0.000556396	0.00434019	0.0299122	0.0912096	0.0429249	0.00424814	0.00326252	0	0.0300536	0.0636784	0.154764	0.621161
Contig_794090	0.00108646	0.00285169	0	0.0431272	0.0917183	0.0945425	0.00676888	0	0.00915385	0.033129	0.0901608	0.0409682	0.00537582	0.00122328	0.00110752	0.0273665	0.106931	0.142196	0.697707
Contig_3221	0.0021412	0.460852	0.128288	0.0381864	0.0698388	0.0671993	0.00400206	0.0024669	0.0228513	0.0530489	0.064336	0.085066	0.0105947	0.00361628	0.407077	0.00951781	0.0362999	0.0515151	1.5169
Contig_11808216	0	0.228299	0.0618381	0.0500383	0.135976	0.0551461	0	0	0	0.0184181	0.0645289	0.0585679	0	0	0.256144	0.00954635	0.0227555	0.0139508	0.975209
Contig_24591486	0.0017919	0.00235166	0	0.0927784	0.110016	0.0843554	0	0	0	0.0904974	0.104263	0.147204	0	0.00201757	0	0.0247805	0.153579	0.056907	0.870542
Contig_635096	0	0.00487528	0	0.123953	0.213822	0.0821402	0	0	0.0020866	0.0761068	0.100988	0.0950538	0.00204235	0	0.00378687	0.014678	0.11196	0.03575	0.867243
Contig_865586	0	0.00392817	0	0.0206634	0.0689132	0.0426987	0.00372962	0	0	0.0427826	0.0685216	0.100774	0	0	0	0.00591326	0.0761148	0.0374465	0.471486
Contig_1175335	0	0	0	0	0.0276092	0.0821123	0	0	0	0.0342807	0.0549047	0.0775176	0	0	0	0	0.0271062	0.0207727	0.324303
Contig_1285418	0	0	0	0.0128545	0.066687	0.0478124	0	0	0	0.0390348	0.0497311	0.107827	0	0	0	0.0147143	0.0543651	0.0824287	0.475455
Contig_705058	0	0	0.00179634	0.0319785	0.0602372	0.0803976	0	0	0	0.0257483	0.114881	0.0987724	0	0	0	0.00381305	0.0610787	0.0586948	0.537398
Contig_549281	0.00400416	0.0538637	0.121118	0.00115179	0.00128042	0.00285606	0.00249469	0.00461325	0.111331	0.000953889	0.00763886	0	0.00220142	0.00563554	0.628599	0	0	0	0.947742
Contig_499986	0.00381472	0.0112644	0.267389	0	0.00121984	0.00680233	0.00118833	0.0021975	0.365332	0.00363504	0.00272905	0.00513736	0.0031459	0.00214757	0.0320818	0	0.000898211	0.0110134	0.719996
Contig_482466	0	0.00979898	0.230192	0	0	0	0	0	0.0629088	0	0.00712208	0	0.00410497	0	0.0190284	0	0.0140645	0	0.347219
Contig_535546	0	0.00509689	0.112956	0	0	0	0	0	0.218145	0	0.00740902	0	0	0	0.03959	0	0	0	0.383196
Contig_497853	0	0	0.218076	0	0.0106562	0.00594234	0	0	0.0655135	0	0	0.0224393	0.00458029	0	0.0467096	0.00822943	0.00392327	0.00801752	0.394088
Contig_140984	0	0.0376625	0.0241125	0.0165097	0.0407855	0.00909747	0.0039732	0.157968	0.0716417	0.0182307	0.0288945	0.021471	0.0788876	0.281831	0.112141	0.00787432	0.0165175	0.00460293	0.932202
Contig_67963	0.00367399	0.0192867	0.0149599	0.00211363	0.0375948	0.0157233	0.00457797	0.283601	0.0701644	0.00175047	0.00876122	0.0123696	0.129273	0.190287	0.0917583	0.00362915	0.0294125	0.0106071	0.929544
Contig_11797380	0	0.0470725	0.0104321	0	0	0	0	0.0309929	0.0705139	0	0.00427664	0	0.0492989	0.121155	0.10969	0	0.00844544	0.00862947	0.460507
Contig_24571220	0.0505831	0.0742874	0	0.0789862	0.118617	0.0807494	0.0120055	0.116555	0.0717071	0.04361	0.0792669	0.0697432	0.0715106	0.0962782	0.034376	0.0214139	0.0975507	0.120539	1.23778
Contig_724366	0.0246317	0.0350201	0	0.0377879	0.0498846	0.0351381	0.0358076	0.0472974	0.027671	0.0352072	0.0841914	0.0497579	0.013542	0.0485339	0.0125547	0.00811036	0.038665	0.0553106	0.639111
Contig_54807	0.0311544	0.0582851	0.00462697	0.0266938	0.0669806	0.0264767	0.0165191	0.122954	0.0417004	0.0221073	0.0493177	0.0571319	0.0779876	0.0858288	0.0277043	0.0065477	0.0343368	0.0822903	0.838643
Contig_24611677	0.00426116	0.0726996	0	0.046577	0.0763055	0.0243149	0.0159288	0.0540027	0.0741976	0.0121813	0.0528394	0.0746016	0.039826	0.0767647	0.021719	0.0231504	0.0401332	0.0594612	0.768964
Contig_24614784	0.00871747	0.0486228	0	0.130393	0	0	0.0325872	0.160696	0.119966	0.120449	0.0124729	0	0.112629	0.174222	0.0888652	0.0947219	0	0	1.10434
Contig_137459	0.00251676	0.00990886	0.00292796	0.00868727	0.0563352	0.0610345	0.00627201	0.104385	0.0311003	0.0323759	0.040811	0.037283	0.10931	0.246533	0.0474629	0.00745814	0.0308149	0.0496516	0.884868
Contig_24575579	0.00553261	0.0108914	0.00321828	0.00318288	0.0389218	0.0572207	0	0.0940193	0.0419531	0.01318	0.0316642	0.0484307	0.0882101	0.204012	0.0437092	0.00546509	0.0156324	0.0412638	0.746507
Contig_24606469	0.0123665	0.0108197	0	0.00948582	0.0764527	0.0646848	0.00513641	0.125854	0.0740926	0.015712	0.0530817	0.0471868	0.0793201	0.0997876	0.0210105	0.00814371	0.122296	0.055538	0.880968
Contig_101589	0.0131219	0.0215261	0	0.00754893	0.0671359	0.0561566	0.0245257	0.219209	0.062649	0.00625188	0.0438076	0.0971929	0.100998	0.114501	0	0.0129617	0.0741518	0.0694537	0.991192
Contig_1307830	0.00508372	0.00667179	0	0.0233971	0.0845327	0.0725214	0.0253382	0.204996	0.0713874	0.019377	0.0557655	0.0718866	0.0586936	0.131651	0.0285027	0	0.107731	0.141879	1.10941
Contig_992288	0	0.00512512	0.00302884	0	0	0	0	0.00299949	0.00438706	0.290258	0	0	0.00143134	0.00293134	0.00265396	0.00128585	0.00245204	0	0.316553
Contig_22374372	0.00928249	0.0121822	0	0.0427213	0.136541	0.0860722	0	0.0320834	0.0469253	0.0221131	0.0619797	0.206265	0	0.0313545	0.0094625	0.0275076	0.131139	0.107197	0.962826
Contig_24725718	0.00677066	0.0133286	0	0.186966	0.285789	0.236637	0	0.0156011	0.0152122	0.103228	0.248644	0.296341	0.00744477	0.0152467	0.00345098	0.0434722	0.322031	0.241085	2.04125
Contig_1201594	0.00563313	0.07208	0	0.0356478	0.198145	0.186835	0.00350958	0.055165	0.033223	0.0201292	0.157167	0.35276	0.0232274	0.0317127	0.0172271	0.0180842	0.128658	0.204646	1.54385
Contig_24867355	0.0274911	0.0300657	0	0.121252	0.339914	0.254912	0.0114184	0.0686245	0.0308832	0.0960527	0.305932	0.283841	0.100761	0.0877008	0.00934141	0.0543112	0.453112	0.449758	2.72537
Contig_24870334	0	0	0	0.0424592	0.194704	0.427721	0	0	0	0.035164	0.202398	0.459696	0.00507204	0	0	0.00455648	0.152057	0.164248	1.68808
Contig_24861251	0	0	0	0.0260574	0.139044	0.122767	0	0	0	0.0474767	0.125293	0.207395	0	0	0.00923449	0.00894827	0.0938512	0.248458	1.02852
Contig_635768	0	0	0	0.0261955	0.203847	0.181337	0	0	0.00426271	0.0560445	0.126681	0.245287	0.0041723	0.00854474	0	0	0.0768368	0.0839887	1.0172
Contig_731155	0	0.00616916	0	0.00540861	0.129272	0.134116	0	0	0.00528075	0.0515121	0.132274	0.202578	0	0.00529272	0.00958377	0	0.0730508	0.0588093	0.813347
Contig_1013857	0	0.00691733	0	0.0151614	0.188771	0.195495	0	0	0	0.0426916	0.13826	0.12422	0	0	0	0	0.114178	0.0405794	0.866274
Contig_1130872	0	0	0	0.0582302	0.15536	0.221401	0	0	0	0.0337577	0.170569	0.234003	0.00370986	0.00379884	0	0.00833191	0.0985086	0.0925378	1.08021
Contig_1204506	0	0	0	0.0475961	0.139687	0.212441	0.0041236	0.00381273	0	0.0425717	0.178351	0.24735	0.00363883	0.0037261	0.00337351	0.0130758	0.110648	0.078027	1.08842
Contig_645644	0	0	0	0.0601718	0.258446	0.328933	0	0	0.00267043	0.0453029	0.256221	0.281715	0	0	0	0	0.0358217	0.0686292	1.33791
Contig_1151820	0	0	0	0.0126247	0.112277	0.215223	0	0	0	0.0287527	0.109895	0.0886602	0	0	0	0	0.0413367	0.00527968	0.614048
Contig_1254450	0	0	0	0.0186647	0.165993	0.185129	0	0	0	0.0115933	0.205023	0.24577	0	0	0	0	0.00763916	0.0312225	0.871035
Contig_726265	0	0	0	0.00984475	0.125858	0.152574	0	0	0	0.0387279	0.218321	0.146917	0	0	0	0	0.0100733	0.0164684	0.718783
Contig_1139836	0	0	0	0.0253029	0.14627	0.166269	0	0	0	0.0335287	0.169911	0.136234	0	0	0	0.00434458	0.0745639	0.0275126	0.783936
Contig_1204014	0	0	0	0.026063	0.235929	0.242355	0	0	0	0.0416281	0.205265	0.222256	0	0	0	0.00639299	0.0716226	0.0249135	1.07643
Contig_628655	0	0	0	0.0366924	0.248449	0.349466	0	0	0	0.0497258	0.229524	0.304533	0	0	0	0.00572744	0.0887406	0.0376647	1.35052
Contig_726376	0	0	0	0.0271425	0.189272	0.223329	0	0	0	0.0347402	0.180014	0.181951	0	0	0	0.00847354	0.0403965	0.0103192	0.895639
Contig_805464	0	0	0	0.0350069	0.283766	0.292969	0	0	0	0.0483201	0.198313	0.221943	0	0	0	0.00751347	0.114622	0.0536799	1.25613

## Sheet: dsrD
Sample name on R	RPKM_A	RPKM_B	RPKM_C	RPKM_D	RPKM_E	RPKM_F	RPKM_G	RPKM_H	RPKM_I	RPKM_J	RPKM_L	RPKM_M	RPKM_N	RPKM_O	RPKM_P	RPKM_Q	RPKM_R	RPKM_S	SUM
Sample name on figures	WinterP7Surface	WinterP7Middle	WinterP7Deep	WinterP8Surface	WinterP8Middle	WinterP8Deep	SpringP7Surface	SpringP7Middle	SpringP7Deep	SpringP8Surface	SpringP8Middle	SpringP8Deep	SummerP7Surface	SummerP7Middle	SummerP7Deep	SummerP8Surface	SummerP8Middle	SummerP8Deep
Contig_595374	0.0068167	0.0984074	0	0.00784322	0.0523149	0.0291729	0.0169879	0.0157072	0.0842359	0.0129912	0.0130044	0.0183604	0.0337293	0.122803	0.184146	0.013467	0.0128404	0.0131202	0.735947
Contig_844541	0.0200102	0.0328263	0	0.0287793	0.0735848	0.0392499	0	0.0489897	0.0337188	0.00953381	0.0524892	0.0640016	0.0330037	0.0478766	0.0152987	0.0148245	0.0895199	0.0553638	0.659071
Contig_54807	0.0311544	0.0582851	0.00462697	0.0266938	0.0669805	0.0264768	0.0165191	0.122954	0.0417004	0.0221073	0.0493177	0.0571319	0.0779876	0.0858288	0.0277043	0.0065477	0.0343368	0.0822903	0.838643
Contig_24611677	0.00426116	0.0726996	0	0.046577	0.0763055	0.0243149	0.0159288	0.0540027	0.0741976	0.0121813	0.0528394	0.0746016	0.039826	0.0767647	0.021719	0.0231504	0.0401332	0.0594612	0.768964
Contig_1295476	0.0218761	0.0229679	0	0.0100682	0.0531647	0.0468108	0.0109035	0.0504075	0.0344055	0.00833827	0.0208668	0.0353532	0.0192433	0.0344835	0.00446007	0.0172873	0.0473886	0.0821055	0.520131
Contig_380278	0.00454997	0.0179139	0	0	0.029099	0.0292083	0.0170084	0.0602838	0.0127785	0.0130069	0.0260403	0.0490202	0.0675402	0.0665986	0.023191	0.00898888	0.0342826	0.0394083	0.498919
Contig_24572158	0.041223	0.0573791	0	0.0819257	0.0623146	0.0481143	0.00933924	0.0662031	0.0729724	0.0345199	0.0524281	0.0874793	0.0631835	0.0872028	0.0216479	0.0123394	0.0576497	0.0841513	0.940073
Contig_185914	0.014852	0.00974575	0	0.0256328	0.018997	0.042374	0	0.021389	0.058396	0.0212286	0.0602088	0.0350025	0.0163307	0.0836119	0.02271	0.0146707	0	0.0500253	0.495175
Contig_568298	0	0.114979	0.0418155	0	0	0.00640927	0	0.018117	0.0429015	0.00428124	0.00642838	0.00302532	0.0148206	0.0202347	0.44655	0	0	0.00864752	0.72821
Contig_573930	0	0.0996389	0.052996	0	0	0	0.00315342	0	0.054017	0	0	0.00340819	0.0306098	0.00854834	0.27346	0.0049997	0	0	0.530831
Contig_140984	0	0.0376625	0.0241125	0.0165097	0.0407855	0.00909747	0.0039732	0.157968	0.0716417	0.0182307	0.0288946	0.021471	0.0788876	0.281831	0.112141	0.00787432	0.0165175	0.00460293	0.932202
Contig_386612	0	0.0284984	0.0126315	0.0124925	0.0138877	0.00387217	0.00676448	0.0781816	0.0243944	0.0129326	0	0.0255885	0.119385	0.122248	0.0387382	0.0053625	0.005113	0	0.510091
Contig_701165	0.045745	0	0	0.177041	0.36171	0.0593248	0.0207275	0.00958244	0.00934354	0.118883	0.182472	0.0952088	0.00914537	0.0140471	0	0.0410789	0.0705016	0.00400211	1.21881
Contig_705336	0.0145073	0.0148082	0	0.0918058	0.112368	0.0252943	0.0140597	0.0259996	0.00814868	0.0353279	0.152987	0.0531848	0.0141793	0.0217791	0.00328636	0.0366218	0.0888129	0.0325763	0.745746
Contig_24576049	0.00280187	0	0	0.0676998	0.0895959	0.0319759	0.00349127	0.00645614	0.015738	0.0560678	0.114922	0.05094	0.0154042	0.017351	0	0.0332121	0.0633337	0.0404461	0.609436
Contig_1320775	0	0	0	0.0659129	0.0879289	0.00817213	0.00713814	0.0198001	0	0.0218352	0.114751	0.0154297	0.00629899	0.00645006	0	0.0113174	0.0836291	0.044104	0.492767
Contig_803797	0.00834762	0.0125203	0	0.0576281	0.102197	0.02892	0.00148593	0.0109913	0.0160759	0.0306813	0.0750749	0.0224838	0.0131125	0.0214831	0.00243128	0.0212033	0.12804	0.0206573	0.573334
Contig_1044862	0.0148667	0	0	0.00855271	0.0665552	0.0318119	0	0.00856404	0	0.0424992	0.0389972	0.0450478	0.00817342	0	0	0.00734262	0.105015	0.0143071	0.391733
Contig_938753	0.0234902	0	0	0.0720735	0.125192	0.0335098	0.0121958	0.0225528	0.0131943	0.0373062	0.0877586	0.0316347	0.0344386	0.0264484	0.00399095	0.0328717	0.086652	0.033909	0.677218
Contig_620772	0.0125743	0.00660094	0	0.0831903	0.160032	0.0340819	0.0117512	0.024628	0.0113007	0.0605093	0.131336	0.0431819	0.022122	0.0304394	0.00384545	0.0385047	0.0811243	0.035698	0.790921
Contig_1318934	0	0	0	0.0292156	0.0144349	0	0	0	0	0.0672107	0.00538231	0	0	0	0	0.0668853	0.140833	0.244361	0.568323
Contig_24854986	0.19279	0	0	0.0361106	0	0	0.111733	0.0258274	0.0251835	0.00854462	0	0	0.231705	0.0201925	0	0.00885756	0	0	0.660944
Contig_13312302	0.0148986	0	0	0.0857107	0.222327	0.127521	0.00618812	0	0	0	0.0805303	0.0802568	0.0109213	0.0111832	0	0.00981118	0.0561281	0.0955853	0.801061
Contig_24874571	0.0232062	0	0	0	0	0	0.104098	0.0267362	0.067781	0	0	0	0.163307	0.193353	0.056775	0	0	0	0.635256
Contig_1075278	0.0135028	0	0	0.0699129	0	0	0.00280419	0.00518559	0.00252815	0.122235	0.0150265	0	0.0197963	0.0126694	0	0.371242	0	0	0.634902
Contig_213908	0.214909	0	0	0.0536045	0	0	0.0992499	0.0380923	0.016883	0.040098	0.0143353	0	0.171859	0.0355346	0.010724	0.0979784	0	0	0.793268
Contig_1071923	0	0	0	0.0547825	0	0	0	0	0.00445729	0.111534	0.0283849	0	0	0.00446739	0	0.270431	0.00373694	0	0.477795
Contig_24805475	0.0772203	0.0426706	0	0.177698	0.0155955	0.00579779	0.0405138	0.173251	0.105011	0.073583	0.0348905	0	0.116191	0.0869451	0.0290013	0.0361317	0.0191392	0	1.03364
Contig_1109480	0.117055	0.0768104	0.013618	0.327726	0.154714	0.0834919	0.0972373	0.12587	0.0876654	0.308597	0.178647	0.189168	0.14587	0.263592	0.202852	0.43938	0.176394	0.0300397	3.01873
Contig_684434	0.02966	0.0389253	0.00862651	0.140772	0.237111	0.0105778	0.0184789	0.0768863	0.0124949	0.081256	0.141458	0.13481	0.0570729	0.020872	0.056691	0.0292981	0.143166	0.0499513	1.28811
Contig_683684	0	0	0	0.042428	0.216965	0.0315623	0	0	0	0.0140552	0.0668302	0.0943546	0	0	0	0.007285	0.104191	0.0283896	0.606061
Contig_524697	0.149976	0.0524871	0.00775468	0	0	0	0.0498341	0.153591	0.243363	0	0	0	0.0696281	0.116328	0.0815385	0	0.00941689	0.00641472	0.940333
Contig_24799646	0	0	0	0.0370099	0.149144	0.240903	0	0	0	0.0229882	0.111222	0.194934	0	0	0	0	0.0946724	0.0348247	0.885699
Contig_957593	0.00625266	0	0	0.226618	0.10397	0	0.0194778	0	0	0.125121	0.0208747	0	0	0	0	0.0277936	0.0235559	0	0.553664
Contig_865458	0	0.00784698	0	0.0928743	0.0917747	0.0170591	0.00372517	0.00688869	0.00335847	0.0541266	0.128325	0.100653	0.00328724	0.00673217	0	0.00295311	0.126707	0.0287706	0.675082
Contig_1165397	0.00652675	0	0	0.0300384	0.104354	0.0465535	0	0	0	0.018658	0.0715948	0.0703176	0	0.0146974	0	0	0.092207	0.00628108	0.461228
Contig_24777382	0.00384398	0	0	0.0398055	0.162254	0.0329016	0	0	0.00431828	0.043955	0.0916658	0.0310605	0.0042267	0	0.00391852	0.00759413	0.0398244	0.0332936	0.498662
Contig_620415	0.0005601	0.00147014	0.00130323	0.0522003	0.23212	0.0463426	0.00209375	0.00258121	0.00125843	0.0357592	0.139442	0.0935333	0.00123174	0.00189192	0.00228386	0.0116186	0.136629	0.0781579	0.840478
Contig_712324	0	0.00365737	0	0.0625263	0.140801	0.0318041	0	0	0	0.0424887	0.154178	0.0694315	0	0	0	0.00688201	0.124674	0.0549793	0.691422
Contig_966886	0.00353993	0	0	0.0407301	0.0543346	0.0100997	0	0	0	0.0337319	0.0574025	0.0190692	0	0	0	0.00349673	0.0566787	0.0136268	0.29271
Contig_1301359	0	0	0	0.0108648	0.184192	0.0606174	0	0.00271979	0	0.026994	0.0788124	0.0953758	0	0	0	0.0139913	0.0867122	0.0931454	0.653425
Contig_24754369	0.0145361	0.076308	0	0.0543566	0.0836684	0.129603	0.0181127	0.113044	0.0489892	0.0727201	0.11439	0.185973	0.0839129	0.143209	0.0444541	0.0215381	0.133484	0.104917	1.44322
Contig_79467	0.0290676	0.127159	0	0.0167224	0.0433766	0.0345551	0.0241464	0.281867	0.0897991	0.00923281	0.0277265	0.0521945	0.12252	0.201824	0.054324	0.0191419	0.0205327	0.018649	1.17284
Contig_383206	0.014943	0.0947862	0	0.00573108	0.022299	0	0.0248263	0.177899	0.0671472	0.00237319	0.00950239	0.00670801	0.178	0.176661	0.0203104	0.00738032	0.0140739	0.00479351	0.827434
Contig_24630762	0	0.075301	0	0.0220059	0.177361	0.122777	0	0.0605964	0.0161143	0.0318936	0.0889365	0.106248	0.0157725	0.0592196	0.0194967	0.0212539	0.144107	0.167954	1.12904
Contig_812933	0.00313546	0.0329194	0.00364774	0.0487029	0.110289	0.0894572	0.0117208	0.0397364	0.0176117	0.0522859	0.0852377	0.0907854	0.0137905	0.0405987	0.00319626	0.0278747	0.11517	0.138802	0.924962
Contig_24607150	0	0.00542622	0	0.720724	0.719242	0.321453	0.0103039	0.00476356	0.0139344	0.734786	0.741448	0.417613	0.0227314	0.0232766	0.0126444	0.396164	0.716522	0.342194	5.20323
Contig_1229401	0.00306765	0.0120778	0	0.423553	0.73375	0.236312	0	0.00353428	0.0103385	0.394626	0.70227	0.462702	0.0101192	0.00345398	0.00625428	0.206055	0.595181	0.271601	4.07489
Contig_173671	0.0131161	0.107584	0.00762955	0.0113185	0.025165	0.0187107	0.00817166	0.12089	0.099458	0	0.0437885	0.0397434	0.0901376	0.291666	0.0401114	0	0.0370597	0.0410229	0.995573
Contig_35742	0.006898	0.253479	0	0.00793676	0.00882314	0.00984029	0	0.0357627	0.0464948	0	0.0131595	0.027869	0.0834327	0.112617	0.0914129	0	0.0194904	0.0265534	0.74377
Contig_1257129	0	0	0	0.0381735	0.0477413	0.0473289	0.0103351	0.00955601	0.0186355	0.0316146	0.0949401	0.0893611	0.00912015	0.0466945	0.0253656	0.0122897	0.089837	0.0997767	0.67077
Contig_1275238	0	0.031171	0.00345401	0.0512403	0.131014	0.0444707	0.00184972	0.0530184	0.0250145	0.0381927	0.106198	0.0799663	0.0195872	0.0534852	0.00605301	0.0087981	0.128627	0.164288	0.946429
Contig_822544	0	0.0720442	0	0.0457383	0.113799	0.0729103	0	0.0392562	0.0361509	0.0468986	0.10292	0.0790276	0.0208142	0.0596777	0.023156	0.0149588	0.156891	0.142093	1.02634
Contig_24618175	0.00445824	0.0175528	0	0.0153888	0.0627272	0.0317993	0	0.0385229	0	0.00849648	0.0680409	0.0720479	0.0147063	0.0426673	0.0159064	0	0.111272	0.111551	0.615138
Contig_725790	0	0.0222368	0	0.0194954	0.0758541	0.0271925	0	0.0390424	0	0.0141275	0.0929321	0.0456371	0.0232885	0.0238471	0.0129543	0.0125528	0.101734	0.105989	0.616884
Contig_683232	0	0.038564	0.00854644	0.0169049	0.150342	0.0366788	0	0.0423181	0.00825262	0.0350008	0.101605	0.079146	0.0121164	0.049628	0.0262102	0.0217696	0.117621	0.197951	0.942656
Contig_24722708	0.0403876	0.083923	0.0117466	0.147153	0	0	0.0209687	0.093062	0.113427	0.189219	0.0128414	0	0.133226	0.181895	0.0789106	0.209447	0.0190192	0	1.33523
Contig_468155	0.0689198	0.353182	0.293994	0.0717461	0.0209891	0.0514994	0.020447	0.0945278	0.250705	0.071928	0.0313048	0.0309385	0.115477	0.199541	0.444956	0.0259347	0.0680022	0.0410587	2.25515
Contig_24823365	0	0	0	0.141024	0.232457	0.162788	0	0	0	0.116793	0.165289	0.142295	0	0	0	0.0626228	0.171166	0.13829	1.33272
Contig_766499	0	0	0	0.195137	0.21693	0.0504038	0	0	0	0.104372	0.283103	0.180817	0	0	0	0.157057	0.282861	0.0408034	1.51148
Contig_386255	0.139985	0.0847912	0.119011	0.19204	0	0	0.22139	0.0372182	0.120968	0.0923479	0.0333817	0	0.372966	0.121242	0.0356749	0.202097	0	0	1.77311
Contig_985241	0.00208758	0.0421914	0.0371584	0.228184	0.00160211	0	0.00442207	0.00288615	0.0152435	0.589811	0.0207091	0	0.0087226	0.00705142	0.0074482	0.0496966	0.00117969	0	1.01839
Contig_378855	0.00864729	0.0170228	0.0226353	0.19899	0.00276516	0	0	0.014944	0.0267142	0.177159	0.024745	0	0.166394	0.0194726	0.0374637	0.12172	0.00407217	0	0.842746
Contig_940457	0.00418526	0.0109853	0.0219108	0.223921	0	0	0.0104301	0	0.0282101	0.159525	0.0459099	0	0.14036	0.0329863	0.0255985	0.11369	0	0	0.817712
Contig_1098713	0	0.0229585	0.0244224	0.152974	0	0	0	0	0.00786092	0.0766809	0.0133493	0	0.038471	0.0157575	0.0320994	0.162435	0	0	0.547008
Contig_334423	0.0931484	0.038202	0.0135459	0.00669847	0	0	0.184982	0.0268293	0.0817514	0	0.00277659	0	0.217648	0.0589945	0.0296733	0.0143768	0	0	0.768627
Contig_369003	0.111032	0.0800885	0.0236653	0.00975208	0	0	0.16581	0.0576135	0.121876	0.0016153	0	0	0.616026	0.149827	0.0302403	0.00418615	0	0	1.37173
Contig_6540866	0.0698961	0	0	0.0229776	0.0127719	0	0.199072	0.0575201	0.0673033	0.0475741	0.0285734	0.0134472	0.0933241	0.0449705	0.0101788	0	0.00940438	0	0.677013
Contig_225100	0.280254	0	0	0.0184261	0.025605	0	0.224492	0.189118	0.0899527	0.0209828	0.0343703	0	0.162883	0.0360626	0.022447	0.0217512	0.0113123	0.00385293	1.14151
Contig_382640	0.098029	0	0	0.00563955	0.0125387	0	0.122149	0.0621172	0.0275312	0	0	0	0.0862312	0.0275936	0.00999299	0	0	0	0.451822
Contig_304252	0.154391	0.00639851	0	0	0	0	0.216678	0.0870653	0.0593349	0.00077431	0	0	0.0938159	0.0237878	0.0182235	0	0	0	0.660469
Contig_86518	0.136309	0	0	0.0125469	0.0139481	0.00777804	0.176642	0.188452	0.091877	0.0103911	0.0104016	0.00734281	0.092926	0.0460426	0.0111162	0	0	0	0.805774
Contig_204413	0.194627	0.00663441	0	0	0.00431072	0	0.187922	0.0931872	0.047325	0.00160571	0	0	0.0963482	0.0445863	0.0120243	0	0.00158707	0.0032433	0.693401
Contig_24738706	0	0	0	0.0362138	0.147613	0.114742	0.00435759	0.00805816	0.00785726	0.0633156	0.0733872	0.0753543	0.0192265	0.051188	0	0.03109	0.207504	0.309625	1.14953
Contig_132703	0.0286431	0.0073839	0	0.0453151	0.039254	0.0218896	0.03824	0.0695359	0.029879	0.0297309	0.0629374	0.0330636	0.0388063	0.0483755	0.00417122	0.0232411	0.0481735	0.0359329	0.604573
Contig_929545	0.0291849	0.00300406	0	0.100081	0.0380619	0.0244903	0.0506268	0.0791159	0.0244287	0.0179948	0.0382095	0.0184959	0.0289445	0.0322159	0.00816689	0.0344814	0.0361108	0.0308399	0.594453
Contig_619752	0.0338202	0.0130544	0	0.0846932	0.0900803	0.0221364	0.052553	0.086639	0.0281597	0.0401891	0.0880504	0.0321503	0.0446249	0.0349434	0.0137904	0.0349795	0.0577103	0.0643285	0.821903
Contig_302598	0.0307685	0.00741675	0	0.0827249	0.059435	0.02329	0.0766781	0.0868134	0.0246893	0.0364994	0.0515104	0.0249465	0.0338319	0.0367644	0.00768127	0.0384565	0.0511566	0.0471349	0.719798
Contig_250762	0.0517152	0.0150823	0	0.059503	0.0440988	0.0163942	0.0644397	0.0397212	0.0387309	0.0191642	0.0356267	0.0154769	0.0442277	0.00646978	0.00585756	0.0283801	0.0378834	0.0276493	0.550421
Contig_1066918	0.031376	0.00374339	0	0.108302	0.0492536	0.0244141	0.0710835	0.10516	0.0448603	0.0828991	0.0530549	0.0134446	0.0297953	0.0513852	0.0116307	0.0718475	0.0550723	0.03294	0.840263
Contig_793599	0.0336533	0.00640087	0	0.0639739	0.0548985	0.0229603	0.0625965	0.0781066	0.0378057	0.0269558	0.0558272	0.031528	0.039149	0.0499727	0.00397749	0.0346879	0.0826849	0.0610181	0.746197
Contig_503511	0.0273646	0.00845007	0	0.0481541	0.0329427	0.00918512	0.0160459	0.0741813	0.0433991	0.0184063	0.0307083	0.0325168	0.0530984	0.0253736	0.00984537	0.0254406	0.0333532	0.0309818	0.519447
Contig_53943	0.0287338	0.00942743	0	0.0573398	0.0499611	0.0230569	0.0497895	0.100348	0.0242094	0.0329419	0.0389709	0.0290222	0.0296199	0.0272973	0.0064074	0.0279396	0.0579307	0.0345653	0.627561
Contig_24840069	0.00871747	0.0228813	0	0.0300907	0.0111504	0.0373076	0.0488808	0.0703046	0.00979311	0.0249205	0.0332611	0.02348	0.0383416	0.0294459	0.00444326	0.0258333	0.0410522	0.025168	0.485072
Contig_705208	0.0221072	0.00414473	0	0.059957	0.0504947	0.0123895	0.0403362	0.0691328	0.0372525	0.02558	0.0610025	0.0276456	0.0277809	0.036448	0.00724368	0.0226173	0.0535407	0.0478689	0.605542
Contig_1262205	0.0233286	0.0081643	0	0.0536833	0.0497322	0.0232955	0.0387581	0.0573381	0.0262071	0.0207478	0.066757	0.043984	0.0376219	0.0446531	0.00634161	0.0161308	0.0659153	0.0740868	0.656746
Contig_986018	0.031311	0.01041	0	0.0677291	0.0341756	0.01072	0.0650251	0.0952349	0.0379884	0.0477379	0.0434059	0.0303603	0.0257066	0.0263231	0.00851152	0.0296917	0.051509	0.0297307	0.645571
Contig_24812970	0.144276	0.0216394	0	0.14703	0.0210904	0	0.113001	0.0949838	0.00926158	0.11784	0.00786396	0.0111028	0.117847	0.064978	0.0168084	0.0610778	0.0232944	0	0.972094
Contig_953158	0.0814418	0.0534414	0.0101516	0.281118	0.0148816	0.00829858	0.105105	0.204416	0.124166	0.116408	0.0221955	0.00391711	0.153515	0.0949731	0.0622658	0.195373	0.0109578	0.00839746	1.55102
Contig_246936	0.419552	0.00724492	0.00642238	0.025407	0.00353055	0.00787512	0.3233	0.254406	0.136435	0.0157812	0.0105315	0.00743446	0.242802	0.121205	0.0168824	0.0218122	0	0	1.62062
Contig_136429	0.19457	0.0761571	0.00397122	0.0981886	0.00291078	0.00324634	0.229683	0.254317	0.168727	0.0769811	0.0217068	0.00306469	0.241467	0.171671	0.0417564	0.112395	0.0128599	0.00985507	1.72353
Contig_521161	0.218752	0.0738223	0.00727122	0.0683168	0.00799436	0	0.144076	0.136815	0.189574	0.0238226	0.0119234	0	0.175245	0.0492601	0.025485	0.0432165	0.00588653	0	1.18146
Contig_24571982	0.37532	0.0521921	0.00433749	0.0428979	0.0174859	0	0.397981	0.365115	0.194061	0.0426327	0.0272652	0.0066947	0.347095	0.186106	0.0582765	0.0810225	0.0128755	0.00717601	2.21853
Contig_1102263	0.0981664	0.0286293	0	0.154782	0.027903	0	0.149502	0.188498	0.130701	0.0658262	0.0277444	0	0.175903	0.0777797	0.0296504	0.161614	0	0.0139958	1.3307
Contig_9018999	0.037712	0.0123731	0.312599	0.0271193	0.00602961	0	0	0.0162931	0.0317739	0.0134758	0	0	0.0103667	0.0530765	0.0864973	0.0232823	0.00443981	0.00907311	0.644111
Contig_985581	0.0207352	0.0194955	0.00036004	0.225757	0.0435437	0.0101542	0.0161963	0.0349425	0.0149497	0.141553	0.0684869	0.0375104	0.0340293	0.0494805	0.00820252	0.154074	0.0250672	0.0169764	0.921516
Contig_1061953	0.0116535	0.0169761	0	0.219093	0.0389041	0.00548598	0.0100193	0.0345051	0.0140078	0.127369	0.0671396	0.0357822	0.0272932	0.0370014	0.0102163	0.169906	0.0265611	0.0228782	0.874792
Contig_928884	0.0137334	0.0155829	5.55e-05	0.221276	0.0383652	0.0074828	0.0103982	0.0343919	0.014303	0.130048	0.0710029	0.0257518	0.0230707	0.0381742	0.00724293	0.157373	0.0267676	0.0206049	0.855625
Contig_931650	0.068373	0.0144728	0.00256594	0.332441	0.0310324	0.00314635	0.0384756	0.066068	0.0309715	0.105084	0.0694262	0.0148515	0.0472909	0.0335251	0.0044967	0.120916	0.0197343	0.00424512	1.00712
Contig_18325309	0.0227843	0	0	0.256911	0	0	0.0567807	0.0262501	0.0204765	0.112898	0.0217331	0.0245472	0	0	0	0.07202	0.00858363	0	0.622984
Contig_929686	0.0533655	0.0258466	0.00221731	0.167393	0.0138143	0.00181258	0.049872	0.109059	0.0356847	0.0641702	0.0272697	0.0213894	0.0838268	0.0722464	0.0161906	0.0815816	0.00598352	0.00122278	0.832946
Contig_54021	0.0644944	0.0143144	0.00165511	0.0943951	0.0139512	0.001353	0.0543633	0.116375	0.0420863	0.0682348	0.0348306	0.00894105	0.0630941	0.0672771	0.00870156	0.0880661	0.00893283	0	0.751066
Contig_148446	0.0443526	0.00554358	0	0.0704722	0.0108059	0	0.0500021	0.0973317	0.018981	0.0281756	0.0100729	0.0113772	0.0510908	0.0546942	0.00861194	0.0771914	0	0	0.538703
Contig_397988	0.0529494	0	0	0.0304615	0.0169317	0	0.0494832	0.0762546	0.0148707	0.0252277	0.00631332	0.0267405	0.0654989	0.0186305	0.00674703	0.0261516	0.0187011	0	0.434962
Contig_204924	0.133914	0.00937314	0	0.0431424	0.013703	0.00764136	0.0578459	0.0627421	0.0210612	0.0272226	0.0153283	0.012023	0.0588987	0.0251297	0.00546043	0.0731947	0.00168167	0.00171831	0.570081
Contig_1063257	0.0608551	0.015973	0	0.104617	0.00732601	0.0102132	0.0285471	0.0899081	0.0345841	0.0573064	0.023219	0.0183193	0.0488078	0.0661005	0.0160562	0.103959	0.0107888	0	0.69658
Contig_18322112	0.0266153	0.0116432	0	0.0663504	0	0.00632798	0.0221093	0	0	0.0507232	0.0253874	0.00597389	0.0390203	0.00998903	0.0090438	0.0569627	0	0	0.330146
Contig_922079	0	0	0	0.0420635	0.0779353	0.0463573	0	0	0	0.0116121	0.0542448	0.0765858	0	0	0	0.0401246	0.107122	0.0156365	0.471681
Contig_1210119	0	0	0	0.044678	0.031369	0.0349853	0	0	0	0.0311592	0.0818758	0.167891	0	0	0	0.0242253	0.061595	0.027535	0.505313
Contig_15510902	0	0	0	0.0162005	0.0960521	0.120516	0	0	0	0.0357786	0.0581992	0.0821689	0	0	0	0.0139083	0.167976	0.0948514	0.685651
Contig_23015368	0	0	0	0	0.175177	0.117223	0	0	0	0.00870025	0.0391909	0.0430359	0	0	0	0.00450945	0.0171985	0.417366	0.822401
Contig_24786599	0	0	0	0	0.0502467	0.112079	0	0	0	0	0.0149884	0.179872	0	0	0	0	0.0776967	0.0756093	0.510492
Contig_926835	0	0	0	0.0190762	0.015905	0.0532157	0	0	0	0	0.0158146	0.0781479	0	0	0	0	0.249843	0.119666	0.551669
Contig_23020367	0	0	0	0	0.0782867	0.141042	0	0	0	0.00897265	0.0314361	0.0634047	0	0	0	0	0.101988	0.140457	0.565587
Contig_15517905	0	0	0	0	0.162686	0.118634	0	0	0	0.00932291	0.0559943	0.1647	0	0	0	0	0.165865	0.131817	0.809018
Contig_1042943	0.0658903	0.264224	0.0298106	0.716009	0.365211	0.391647	0.0319288	0.215087	0.135704	0.275564	0.377103	0.315505	0.120751	0.140133	0.0708996	0.115709	0.237889	0.221936	4.091
Contig_894889	0	0	0	0.27601	0.412167	0.250271	0.013384	0.00825003	0.0361995	0.15694	0.368842	0.226624	0	0.00806258	0.0109495	0.0141468	0.239422	0.106814	2.12808
Contig_1062551	0.00567708	0.188125	0	0.107778	0.0471996	0.0215963	0.00471594	0.0168966	0.0350766	0.0694241	0.0776173	0.0395014	0.0603423	0.094815	0.0284536	0.361703	0.0423295	0.0359673	1.23722
Contig_968053	0	0.0752532	0	0.107211	0.0550079	0	0	0	0.032208	0.0614699	0.0376031	0	0.031525	0.0242108	0.0146132	0.162843	0.00675071	0.0137956	0.622491
Contig_990028	0	0	0	0.162659	0	0	0	0	0	0.218532	0.0419528	0	0	0	0	0.0413764	0	0	0.464521
Contig_985029	0	0	0	0.297779	0.00047106	0	0	0	0	0.256705	0.0250291	0.00074395	0.00010124	0	0	0.199807	0.00320842	0	0.783845
Contig_1061944	0	0	0	0.336979	0.00178024	0	0	0	0	0.278322	0.0440002	0	0	0	0	0.219971	0.00374529	0	0.884797
Contig_928890	8.93e-05	0	0	0.333196	0.00091374	0	0	0	0.00010031	0.278585	0.0350075	0.00048103	0	0	0	0.218046	0.00269127	0	0.869109
Contig_44227	0	0.280785	0.191125	0	0	0	0	0	0.0472115	0	0	0	0.0126028	0.012905	0.186942	0	0	0.00735346	0.738924
Contig_585731	0.00609058	0.183843	0.0602283	0	0	0	0	0.0140341	0.0615788	0	0	0	0.00669698	0	0.344582	0	0	0	0.677054
Contig_9002151	0	0.117272	0.287121	0	0	0	0	0.00490239	0.0239009	0	0	0	0	0	0	0	0	0	0.433196
Contig_217920	0.48043	0	0.001975	0	0.00651426	0.0048435	0.213649	0.148646	0.0228852	0.00647068	0.00323862	0.00457247	0.0466664	0.0726342	0.0103833	0	0.00959336	0.0163373	1.04884
Contig_303798	0.497191	0.00578291	0.00512636	0.000845	0.0140905	0.0199055	0.291002	0.131148	0.0346509	0.00139962	0.00420312	0.00494517	0.0670244	0.0554017	0.0067378	0.00072544	0.011067	0.0183758	1.16962
Contig_71762	0.358137	0.0456583	0.00238086	0	0.00523529	0	0.193802	0.155614	0.0459802	0.0039002	0.00390415	0.0220484	0.0945105	0.0622139	0.0125171	0.00202152	0.00385493	0.0196946	1.03147
Contig_24723820	0.330127	0.00884191	0.0117571	0	0.00861758	0.00961104	0.163702	0.190172	0.0643331	0.00641995	0.0128529	0.0136099	0.0963051	0.030343	0.00686794	0	0.0126909	0.0194511	0.985703
Contig_666444	0	0	0	0	0.109011	0.0990639	0	0	0	0	0.0361306	0.119026	0	0	0	0	0.0237834	0.0243016	0.411317
Contig_23030380	0	0	0	0	0.0637747	0.156479	0	0	0	0.0190044	0.0428033	0.147723	0	0	0	0	0.00939191	0.0575794	0.496756
Contig_1118314	0	0	0	0.00627484	0.129317	0.302813	0	0	0	0.0215863	0.0852325	0.20508	0	0	0.00042764	0.00165755	0.0347694	0.0367382	0.823896
Contig_1208897	0	0	0	0	0.115749	0.173994	0	0	0	0.0187458	0.0713065	0.1987	0	0	0	0	0.0222339	0.0605824	0.661312
Contig_9007885	0.0265058	0.115953	0.220995	0.0813262	0.0791076	0.0882273	0	0.0254481	0.119105	0.0547242	0.101132	0.136834	0.0485747	0.134297	0.274702	0.048001	0.0790532	0.119038	1.75302
Contig_855317	0.00276224	0.0253758	0	0.031782	0.102461	0.161559	0.00688377	0.00318241	0.00620614	0.0236892	0.13701	0.185998	0.00607452	0.0279909	0	0.0491135	0.280971	0.521021	1.57208
Contig_24671743	0.705966	0.0677925	0.010016	0.0825484	0.0220242	0.0122816	0.103701	0.281036	0.109612	0.0601613	0.0164243	0.0115943	0.0757321	0.0258495	0.0234034	0.0368518	0.0216229	0	1.66662
Contig_826795	0	0.00265257	0	0.0534878	0.193896	0.0980326	0	0.00465727	0	0.0442976	0.100253	0.141543	0	0.00910291	0	0.0319444	0.272219	0.0661337	1.01822
Contig_11802536	0	0.0732287	0.183925	0	0	0	0	0	0.0208944	0	0	0	0	0.00523544	0.293882	0	0	0.00894967	0.586115
Contig_1290523	0.00406203	0.0133274	0.00236285	0.0257055	0.116903	0.104304	0.00506149	0	0.00228162	0.0367716	0.106552	0.103938	0	0.00457358	0.0062112	0.00401246	0.120512	0.246275	0.902854
Contig_802405	0.0213699	0.0103325	0.00261699	0.0232938	0.102143	0.1075	0.00560587	0.00518326	0.00379053	0.0332243	0.0997741	0.0923964	0.00865698	0.00126637	0.00343962	0.015554	0.217159	0.143958	0.897264
Contig_829974	0	0	0	0.00486152	0.162134	0.247127	0	0	0	0.0281835	0.104788	0.25606	0	0	0	0.00834736	0.139282	0.0569268	1.00771
Contig_717794	0	0	0	0.00793312	0.0815766	0.312286	0	0	0	0.0147826	0.113449	0.211243	0	0	0	0	0.0568208	0.0646943	0.862785
Contig_1132741	0	0	0	0	0.110808	0.368172	0	0	0	0.0240771	0.117065	0.235765	0	0	0	0	0.0883912	0.0416849	0.985963
Contig_24610198	0	0	0.00246959	0.0122121	0.179203	0.423949	0	0	0	0.026296	0.115415	0.374498	0.00233411	0	0	0	0.123956	0.0551572	1.31549
Contig_1217421	0.00247982	0	0	0.011413	0.101501	0.332532	0	0	0	0.0425343	0.141925	0.330623	0	0	0	0	0.067732	0.0381837	1.06892
Contig_24588694	0.0802659	0.01374	0.00203	0.200767	0.0267827	0	0.0304394	0.0623203	0.0294032	0.131355	0.0915424	0.0140994	0.0460474	0.0235759	0.0124512	0.148231	0.0230079	0.0100754	0.946134
Contig_1079151	0.0452789	0.00660259	0	0.0984063	0.0225228	0	0.0376132	0.0289813	0	0.110262	0.059986	0.00677533	0.0331914	0.0509812	0	0.168966	0.0165843	0.00968325	0.695835
Contig_976032	0.0465802	0	0	0.147385	0.0446851	0.00553739	0.00967353	0	0.00872128	0.0887722	0.0148104	0.00522754	0.0170726	0.0262231	0.00395696	0.0766862	0.0219355	0.0224135	0.539681
Contig_120206	0.301216	0	0	0	0	0	0.120298	0.231357	0.0563972	0	0	0.00520069	0.0764322	0.00869615	0	0	0.00727427	0	0.806871
Contig_292751	0.56589	0.0311608	0	0	0	0	0.147929	0.23708	0.0978023	0	0	0	0.095728	0.0534676	0	0	0	0	1.22906
Contig_24642652	0	0	0	0.0700019	0.223732	0.151884	0	0	0	0.0217404	0.116066	0.0887623	0	0	0	0.00500813	0.148029	0.131738	0.956961
Contig_1274342	0.0246091	0.0265972	0.00336823	0.0333118	0.101838	0.152814	0.0144302	0.0500338	0.00650486	0.0193117	0.124273	0.0838288	0.0111421	0.0065196	0	0.0314585	0.088621	0.222897	1.00156
Contig_24591270	0.0949934	0.0329311	0.00417034	0.105174	0.263643	0.143183	0.0312666	0.057819	0.0281887	0.0905189	0.186351	0.161722	0.0512403	0.0161444	0.00730834	0.0885228	0.156992	0.148338	1.66851
Contig_1176355	0	0.00952928	0	0.0668359	0.0789439	0.145015	0.00904762	0.0125483	0.00815699	0.0276761	0.0727236	0.0293358	0	0.00817548	0	0.00717244	0.0991615	0.0628897	0.637211
Contig_466197	0	0	1.21968	0	0	0	0	0	0.104769	0	0	0	0	0	0.0950702	0	0	0.00309487	1.42261
Contig_702613	0.00145657	0.00095579	0	0.019692	0.0684682	0.0794782	0.00362992	0.00083907	0.00572704	0.0291472	0.115318	0.0500206	0.00560557	0.00082	0.00296963	0.0230207	0.0692785	0.111789	0.588216
Contig_24607677	0.0082852	0.00543668	0	0.0595804	0.0662343	0.088644	0.0154856	0.00715911	0.00465375	0.0355272	0.0790296	0.0502102	0.0091101	0	0	0.0511506	0.0858363	0.157474	0.723817
Contig_794090	0.00108646	0.00285169	0	0.0431272	0.0917183	0.0945425	0.00676888	0	0.00915385	0.033129	0.0901608	0.0409682	0.00537582	0.00122328	0.00110752	0.0273665	0.106931	0.142196	0.697707
Contig_1087735	0.00600065	0	0	0.0138086	0.0805912	0.0556412	0	0	0.00674107	0.017154	0.103029	0.00808119	0.0263924	0.0101345	0	0.0533468	0.0565163	0.109721	0.547158
Contig_1258351	0.00050918	0.00267296	0.00029619	0.0322222	0.0742466	0.0933383	0.00253786	0.00234654	0.00915213	0.0446381	0.0881526	0.0507435	0.0036392	0.00315318	0.00051906	0.0311839	0.0781691	0.172975	0.690496
Contig_620059	0	0.00126759	0	0.0200038	0.0840094	0.086116	0.00481409	0.0005564	0.00434019	0.0299122	0.0912096	0.042925	0.00424814	0.00326252	0	0.0300536	0.0636784	0.154764	0.621161
Contig_1120237	0.00911741	0	0	0.026226	0.0816336	0.133315	0.00568036	0	0.0051212	0.0311318	0.0797203	0.0726483	0.00668344	0	0	0.033773	0.0772839	0.138194	0.700529
Contig_24707781	0	0.0505381	0.0298669	0.0184615	0.192919	0.105291	0	0	0.0360502	0.0642159	0.140806	0.198798	0.00352856	0	0.0163564	0	0.00906722	0.0432357	0.909135
Contig_549281	0.00400417	0.0538637	0.121118	0.00115179	0.00128042	0.00285606	0.00249469	0.00461325	0.111331	0.00095389	0.00763886	0	0.00220142	0.00563554	0.628599	0	0	0	0.947742
Contig_433754	0.00701219	0.0184054	0.283486	0.00201704	0	0	0	0.0141379	0.187089	0.00167047	0.00668868	0.00472172	0	0.00197382	0.0500372	0.00173165	0.00495325	0.0134965	0.597421
Contig_513283	0	0.00340144	0.241221	0	0	0	0	0.0059721	0.311541	0.00493944	0	0	0	0.0116728	0.0211365	0	0	0.00997699	0.609862
Contig_546515	0.00149777	0.235878	0.0705707	0.0198182	0.025863	0.0224347	0.00093315	0.0017256	0.0227149	0.0135586	0.0492892	0.0191622	0.016469	0.00337279	0.396973	0.00443848	0.00916927	0.0115312	0.925399
Contig_3221	0.0021412	0.460852	0.128288	0.0381864	0.0698388	0.0671993	0.00400206	0.0024669	0.0228513	0.0530489	0.064336	0.085066	0.0105947	0.00361628	0.407077	0.00951781	0.0362999	0.0515151	1.5169
Contig_905587	0	0	0	0.121724	0.193311	0.107798	0	0	0	0.0252023	0.176595	0.0559714	0	0	0	0.0149288	0.238422	0.087266	1.02122
Contig_635096	0	0.00487528	0	0.123953	0.213822	0.0821402	0	0	0.0020866	0.0761068	0.100988	0.0950538	0.00204235	0	0.00378687	0.014678	0.11196	0.03575	0.867243
Contig_934931	0	0.012337	0	0.113569	0.108216	0.067051	0	0.00361014	0.00352013	0.0627038	0.0986346	0.0759588	0	0	0	0.0139286	0.0472198	0.0286477	0.635397
Contig_826128	0	0	0	0.0898035	0.104952	0.105632	0	0	0	0.0572105	0.103083	0.102416	0	0	0	0.0118612	0.122517	0.0231114	0.720588
Contig_728385	0.00223177	0	0	0.0744675	0.0999118	0.0382045	0	0	0	0.0467861	0.110698	0.0721335	0	0	0.00227504	0.0110227	0.0840783	0.0300687	0.571878
Contig_865586	0	0.00392817	0	0.0206634	0.0689132	0.0426987	0.00372962	0	0	0.0427826	0.0685216	0.100774	0	0	0	0.00591327	0.0761148	0.0374465	0.471486
Contig_640507	0.00214089	0	0.00249068	0.0197063	0.10132	0.0702438	0	0	0.00481011	0.0367209	0.0653479	0.109561	0	0	0.00218241	0	0.0524257	0.0556284	0.522578
Contig_1247725	0	0	0	0.00877391	0.0585226	0.0707084	0	0	0.00428325	0.0326987	0.0436426	0.143773	0	0	0	0	0.0359102	0.0256849	0.423998
Contig_1326966	0	0	0	0	0.0770302	0.0687284	0	0	0	0.0114772	0.0631888	0.0567722	0	0	0	0.00297439	0.0623921	0.0985252	0.441089
Contig_705058	0	0	0.00179634	0.0319785	0.0602372	0.0803976	0	0	0	0.0257483	0.114881	0.0987724	0	0	0	0.00381305	0.0610787	0.0586948	0.537398
Contig_24794306	0.0238314	0.0104253	0	0.0411303	0.162573	0.198313	0	0	0.017848	0.0264937	0.181856	0.171169	0.00873473	0.00894422	0.00809786	0	0.145895	0.244634	1.24995
Contig_778072	0	0.0403169	0	0.0574382	0.211206	0.131472	0.00956978	0.00884834	0.00862774	0.0146367	0.19047	0.232716	0.0211119	0.0345892	0.00782903	0	0.159135	0.133038	1.261
Contig_1201594	0.00563313	0.0720801	0	0.0356478	0.198145	0.186835	0.00350958	0.055165	0.033223	0.0201292	0.157167	0.35276	0.0232274	0.0317127	0.0172271	0.0180842	0.128658	0.204646	1.54385
Contig_1331359	0.0217847	0.0653482	0	0.0644533	0.218935	0.146505	0	0.0537822	0.0629297	0.0593101	0.178111	0.167645	0.0273756	0.0350402	0.0190347	0	0.172934	0.257566	1.55075
Contig_24765239	0.0148961	0.161283	0	0.0985511	0.204824	0.164687	0	0.042905	0.0585695	0.0567779	0.262864	0.255776	0.020474	0.0335442	0.00759249	0.0588573	0.406862	0.229367	2.07783
Contig_24819648	0	0	0	0.0096714	0.107515	0.221833	0	0	0	0.0200242	0.152338	0.18678	0.00462125	0	0	0	0.0475003	0.0849368	0.83522
Contig_992288	0	0.00512513	0.00302884	0	0	0	0	0.00299949	0.00438706	0.290258	0	0	0.00143134	0.00293134	0.00265396	0.00128585	0.00245204	0	0.316553
Contig_24614784	0.00871747	0.0486228	0	0.130393	0	0	0.0325872	0.160696	0.119966	0.120449	0.0124729	0	0.112629	0.174222	0.0888652	0.0947219	0	0	1.10434
Contig_24769631	0.00378973	0	0	0.165696	0.227827	0.210842	0	0.0261972	0	0.108337	0.224123	0.204148	0	0.0256019	0.0154529	0.0149739	0.271267	0.138589	1.63684
Contig_24673619	0.0288188	0.0151285	0.00670547	0.00663171	0.176936	0.148	0.0287277	0.239058	0.0615119	0.0109845	0.104459	0.155243	0.0633762	0.16873	0.0470042	0.00569342	0.105856	0.116483	1.48935
Contig_187466	0	0	0	0	0	0.0107367	0.00937819	0.0997188	0.0718676	0.00717183	0.032306	0.0405435	0.0496542	0.186432	0.0115084	0.0074345	0.0354429	0.0144861	0.576681
Contig_24583582	0.00323878	0.00637577	0.00565192	0.007453	0.0683541	0.0485127	0.00807134	0.0653001	0.0636721	0.0154311	0.0648764	0.0370746	0.122863	0.178686	0.0561269	0.00959775	0.0579576	0.0327271	0.85197
Contig_65866	0.00341998	0.0224416	0.00397875	0.00786998	0.0481189	0.0365906	0.0127844	0.126086	0.0268938	0.0195533	0.0326219	0.0299374	0.0846108	0.159803	0.0331198	0.00675648	0.0177158	0.0296212	0.701924
Contig_137459	0.00251676	0.00990886	0.00292796	0.00868727	0.0563352	0.0610345	0.00627201	0.104385	0.0311003	0.0323759	0.040811	0.037283	0.10931	0.246533	0.0474629	0.00745814	0.0308149	0.0496516	0.884868
Contig_1248841	0	0	0	0.0133025	0.31548	0.208911	0	0	0	0.0587568	0.275702	0.358112	0	0	0	0	0.105261	0.0296701	1.36519
Contig_1183363	0	0	0	0.0309915	0.226403	0.307396	0	0	0	0.0549999	0.146815	0.217646	0	0	0	0	0.068858	0.0222185	1.07533
Contig_24742699	0	0	0	0.0325534	0.21261	0.307752	0	0	0.00397298	0.0572903	0.286742	0.190512	0	0	0	0	0.123243	0.098701	1.31338
Contig_680080	0	0	0	0.0206076	0.178691	0.0868702	0	0	0	0.037547	0.143507	0.149546	0	0	0	0.0106151	0.08097	0.0482617	0.756616
Contig_486389	0	0.00504994	0.290979	0	0.00492181	0	0	0	0.0172908	0	0	0	0	0	0	0	0	0	0.318242
Contig_1322979	0	0	0	0.0570917	0.317338	0.408051	0	0	0	0.0584076	0.283982	0.283017	0	0	0	0.00576635	0.0467335	0.0870769	1.54746
Contig_24703542	0	0	0	0.0691503	0.372227	0.397089	0	0	0	0.0723398	0.274567	0.289672	0	0	0	0	0.116188	0.0639259	1.65516
Contig_1130872	0	0	0	0.0582302	0.15536	0.221401	0	0	0	0.0337577	0.170569	0.234003	0.00370986	0.00379884	0	0.00833191	0.0985086	0.0925378	1.08021
Contig_24760708	0	0	0	0.0254693	0.292575	0.347356	0	0	0	0.0562486	0.218184	0.273266	0.00811327	0	0	0.0364429	0.232807	0.15622	1.64668
Contig_1015182	0	0	0	0.0558334	0.196551	0.215364	0	0.00621192	0	0.113032	0.156862	0.268664	0.0118572	0	0	0.0159779	0.093946	0.11156	1.24586
Contig_729969	0	0	0	0.0634941	0.182345	0.32145	0	0.00529818	0	0.0525847	0.245644	0.216759	0	0.0051778	0.00937569	0.00454255	0.123439	0.0973626	1.32747
Contig_1270817	0.00258068	0.00338685	0	0.0519628	0.171648	0.208002	0	0.00297324	0	0.0418051	0.15139	0.218954	0	0.00435852	0	0.00254919	0.100869	0.14032	1.1008
Contig_971629	0	0	0	0.115633	0.233289	0.313282	0	0	0	0.0638435	0.188174	0.235599	0	0	0	0	0.115688	0.150447	1.41596

## Sheet: mcrA
Sample name on R	RPKM_A	RPKM_B	RPKM_C	RPKM_D	RPKM_E	RPKM_F	RPKM_G	RPKM_H	RPKM_I	RPKM_J	RPKM_L	RPKM_M	RPKM_N	RPKM_O	RPKM_P	RPKM_Q	RPKM_R	RPKM_S	SUM
Sample name on figures	WinterP7Surface	WinterP7Middle	WinterP7Deep	WinterP8Surface	WinterP8Middle	WinterP8Deep	SpringP7Surface	SpringP7Middle	SpringP7Deep	SpringP8Surface	SpringP8Middle	SpringP8Deep	SummerP7Surface	SummerP7Middle	SummerP7Deep	SummerP8Surface	SummerP8Middle	SummerP8Deep
Contig_718208	0.00349306	0.201706	0.0426697	0.0884198	0.174249	0.179388	0	0.0744514	0.0941777	0.14812	0.248227	0.176407	0.0883394	0.149453	0.172699	0.0172522	0.128306	0.183206	2.17056
Contig_910402	0.0386373	0.0608483	0	0.0533468	0.0889568	0.15433	0.0192576	0.129092	0.0260428	0.0957252	0.121621	0.104067	0.144446	0.300171	0.0905891	0.0305326	0.589518	0.104112	2.15129
Contig_142349	0.00679821	0.390331	0.0276813	0.00782194	0.0565207	0.0581876	0.0084709	0.148814	0.2062	0.0502044	0.0891628	0.0549317	0.175664	0.375063	0.240819	0.00335762	0.0560245	0.050703	2.00676
Contig_24734660	0	0.00908616	0	0.071694	0.177113	0.266666	0.00431345	0.043871	0.0349996	0.168231	0.171704	0.116549	0.0723209	0.152009	0.063519	0.0205167	0.319515	0.0899479	1.78205
Contig_501159	0.00976787	0.189083	0.0184662	0	0.0156174	0.024385	0.0212997	0.700542	0.389546	0	0.0197991	0.0164432	0.103376	0.0879839	0.0622331	0	0.0298991	0.0434759	1.73192
Contig_1121450	0.000903162	0	0.00210145	0.0415667	0.180215	0.249949	0.00450153	0.0312163	0.020292	0.0817589	0.143008	0.142308	0.0556127	0.151518	0.036827	0.00624498	0.281559	0.186871	1.61645
Contig_828110	0.0123529	0.078357	0.011976	0.00473772	0.150104	0.211464	0	0.1186	0.0763243	0.0156948	0.109975	0.0859523	0.0792332	0.0811335	0.0671599	0.00406739	0.405266	0.0554772	1.56788
Contig_2756	0.011922	0.867063	0.100557	0.00571556	0.0177908	0.0283455	0.0024759	0.0331941	0.0870549	0.00946704	0.0435926	0.0080278	0.0240332	0.0268468	0.234962	0	0.00748573	0.0143416	1.52288
Contig_11806536	0	0.231957	0.0611309	0.0109925	0.0122201	0.0545155	0.0238089	0.143091	0.171722	0.0227594	0.036452	0.0192994	0.0787873	0.145219	0.326258	0.00943718	0.0179962	0.0597621	1.42541
Contig_24862422	0.0181067	0.0772297	0.0105325	0.0208334	0.0289501	0.02583	0.0112809	0.0730135	0.172898	0.0172538	0.0777211	0.0609617	0.11448	0.229354	0.184579	0	0.0596875	0.191677	1.37439
Contig_459349	0	0.30008	0.421472	0.00341669	0.0151931	0.00847229	0.00370016	0.0136849	0.110085	0.00565929	0.0226601	0.0119973	0.0228562	0.0100305	0.378388	0.00586656	0.0223744	0.011431	1.36737
Contig_41768	0.00742966	0.219388	0.0691485	0.00854849	0.00950318	0.0211975	0.0277732	0.530708	0.179448	0.0106196	0.0141738	0.030017	0.0490163	0.0501919	0.106032	0	0	0.032175	1.36537
Contig_137167	0.0146924	0.0321367	0.00142441	0	0.023491	0.0209593	0.019833	0.156577	0.137544	0.00466677	0.0163503	0.00989324	0.193862	0.577614	0.0811269	0	0.0438197	0.0129611	1.34695
Contig_132431	0.00315311	0.00945849	0.00052404	0.0181397	0.080662	0.107311	0.00561276	0.0612376	0.0111325	0.0570872	0.1014	0.0776476	0.0871714	0.255107	0.0918359	0.0115686	0.191335	0.12051	1.29089
Contig_1272109	0	0.00354502	0	0.0248639	0.108835	0.20423	0.00336584	0.0248968	0.0106208	0.0566274	0.15846	0.103676	0.0623732	0.0866796	0.0481879	0.00266825	0.200984	0.136476	1.23649
Contig_639508	0	0	0	0.0384599	0.149643	0.190736	0.00520634	0.033697	0.0117346	0.0796294	0.145471	0.106912	0.0275657	0.0940895	0.0383338	0.0123819	0.147572	0.132693	1.21413
Contig_7653499	0	0.0338898	0.0100141	0.00990392	0.02202	0.0122792	0.0214512	0.193382	0.0580187	0.0164045	0.0164211	0.0463686	0.250815	0.281059	0.157943	0.00850265	0.0324282	0.0289929	1.19989
Contig_70642	0.0158792	0.119828	0.0184737	0	0.0330052	0.0594626	0.00989315	0.477948	0.176156	0	0.0492266	0.0160387	0.0589283	0.0581067	0.0404679	0.00392136	0.0243029	0.0324733	1.19411
Contig_3864551	0	0.0951856	0.0675031	0.0278169	0.00618471	0.0137954	0.0361498	0.133698	0.0923418	0.03686	0.00461217	0.00651173	0.212667	0.261321	0.142942	0	0.00910804	0.00930651	1.156
Contig_3498	0.00111522	0.645446	0.0804407	0.00513264	0.0271028	0.0190909	0.00277924	0.0192729	0.0425961	0.00531345	0.0393595	0.0225283	0.00858379	0.007534	0.173938	0	0.00735249	0.0107324	1.11832
Contig_726715	0.00431744	0	0	0.0149028	0.0966416	0.197088	0	0.0149225	0	0.0699393	0.154434	0.127916	0.0189892	0.0413198	0.0572151	0.017059	0.158587	0.126725	1.10006
Contig_24676738	0.0117161	0.157604	0.00681518	0.00674022	0.0149859	0	0.025548	0.128234	0.161232	0.00837319	0	0	0.177136	0.280321	0.086589	0.00578657	0	0	1.07108
Contig_501202	0.00491828	0.132321	0.0143046	0	0.0062909	0.0105242	0.0321742	0.471729	0.218243	0.00234331	0.00586421	0.00827942	0.0324478	0.0263039	0.0463763	0	0.0138966	0.0118329	1.03785
Contig_1202550	0	0.00784542	0.00869338	0.0206346	0.0649941	0.15137	0.00372443	0.0327148	0.0117523	0.041299	0.0955117	0.0945954	0.0377958	0.0891835	0.0517983	0.00590504	0.187207	0.116498	1.02152
Contig_15509397	0	0.0915359	0	0.0160502	0.0475806	0.0530658	0	0.0589287	0.0626832	0.0398775	0.0887066	0.0563584	0.0409025	0.0575898	0.113761	0	0.188314	0.0357987	0.951153
Contig_861153	0	0	0	0.0266494	0.125909	0.140424	0	0.0133424	0.00975729	0.0524176	0.0635173	0.0818793	0.0445683	0.0782352	0.0295134	0	0.14452	0.100304	0.911037
Contig_1014186	0.00530241	0	0	0.00915134	0.118689	0.132372	0.00660706	0.0274904	0.00595667	0.0656845	0.0354045	0.0678381	0.0495579	0.0835824	0.056755	0.0104754	0.159808	0.073991	0.908666
Contig_407951	0.00372957	0	0	0.00858241	0.0620158	0.0691652	0	0.0644533	0.0335181	0.0426468	0.0640351	0.0351588	0.110724	0.180568	0.0304152	0.0147362	0.0983541	0.0825514	0.900654
Contig_597508	0	0.425248	0.0648547	0	0.0178262	0.0198812	0	0.0240849	0.058711	0.0132802	0.0465278	0	0	0	0.198897	0	0	0.0268241	0.896134
Contig_133987	0	0.00512069	0.0027236	0.00089788	0.00698708	0.00333967	0.0204198	0.114182	0.042956	0.00371804	0.0059549	0.00525466	0.208509	0.338277	0.0692083	0	0.00440986	0.00300397	0.834962
Contig_425941	0.0011406	0.0508946	0.615707	0.00131236	0.00145892	0.00162711	0	0.0210255	0.0448467	0	0.00217595	0.00614426	0.0062708	0.0205478	0.016278	0	0.00214851	0.00219533	0.793773
Contig_24643989	0	0.00336204	0.00298033	0.026528	0.0360441	0.0950167	0	0.0206602	0.00575575	0.0585867	0.0855256	0.0793499	0.0338021	0.126913	0.0417833	0	0.120639	0.0443763	0.781323
Contig_154040	0.00484616	0.01272	0	0.00278797	0	0.0103699	0.0150964	0.131208	0.0217765	0.00923578	0	0	0.231797	0.256454	0.0642218	0	0	0.00466375	0.765177
Contig_420534	0.000874485	0.039403	0.542593	0.00234774	0.00335562	0.00291081	0.0021793	0.0154484	0.0435525	0.00499976	0.0036146	0.00353305	0.0131412	0.0105025	0.0112916	0	0.00192178	0.0036468	0.705316
Contig_11797454	0	0	0.0104383	0	0.0918112	0.0511977	0	0	0	0.0341989	0.042792	0.0724993	0.029597	0.13133	0.027439	0	0.071829	0.0604423	0.623574
Contig_11812715	0	0.0652617	0.0173557	0.0228864	0	0	0	0.0343751	0.0335181	0.0284312	0	0	0.0710823	0.0951832	0.207837	0	0	0	0.575931
Contig_9004715	0	0.0908407	0.241582	0	0	0	0	0.0149526	0.0874787	0	0	0	0.00475686	0.00974189	0.0264601	0	0.00407451	0	0.479887
SUM	0.181096	4.64678	2.47216	0.600882	2.07197	2.84895	0.336923	4.32874	2.95067	1.35711	2.32346	1.85534	3.02121	5.20654	3.87468	0.19028	3.73024	2.20018	44.1972

## Sheet: vOTUs
Sample name on R	RPKM_A	RPKM_B	RPKM_C	RPKM_D	RPKM_E	RPKM_F	RPKM_G	RPKM_H	RPKM_I	RPKM_J	RPKM_L	RPKM_M	RPKM_N	RPKM_O	RPKM_P	RPKM_Q	RPKM_R	RPKM_S
Sample name on figures	WinterP7Surface	WinterP7Middle	WinterP7Deep	WinterP8Surface	WinterP8Middle	WinterP8Deep	SpringP7Surface	SpringP7Middle	SpringP7Deep	SpringP8Surface	SpringP8Middle	SpringP8Deep	SummerP7Surface	SummerP7Middle	SummerP7Deep	SummerP8Surface	SummerP8Middle	SummerP8Deep
Contig_213746	2.88829	0.252964	0	0.097995	0.403266	0	1.35542	1.50286	1.01386	0.0811577	0.225192	0.128785	0.859273	2.44281	0.28788	0	0.370118	0.746301
Contig_206521	0.367073	0	0	0	0	0	0.328911	0.177004	0	0	0	0	0	0	0	0	0	0
Contig_204934	0.240495	0	0	0	0	0	0.198294	0.114333	0	0	0	0	0	0.0966359	0	0	0	0
Contig_208101	0.327206	0	0	0	0	0	0	0.114155	0	0	0	0	0	0	0	0	0	0
Contig_200949	2.22458	0	0	0	0	0	7.87978	0	0	0	0	0	0	0	0	0	0	0
Contig_200936	0.684763	0	0	0	0	0	0.785762	0	0	0	0	0	0	0	0	0	0	0
Contig_368159	2.91756	0	0	0	0	0	7.37845	0	0	0	0	0	1.11799	4.51603	0.217838	0	0	0
Contig_201406	2.98866	0	0	0	0	0	7.94897	0	0	0	0	0	1.18052	4.91683	0.256731	0	0	0
Contig_202090	0.561211	0	0	0	0	0	0.52565	0	0	0	0	0	0	0	0	0	0	0
Contig_303250	0.963162	0	0	0	0	0	0.725652	0	0	0	0	0	0	0	0	0	0	0
Contig_213640	0.22482	0	0	0	0	0	0.153982	0.0874829	0	0	0	0	0.0933154	0	0	0	0	0
Contig_201047	1.75421	0	0	0	0	0	3.7808	0	0	0	0	0	1.02255	0.323058	0	0	0	0
Contig_302541	2.09418	0	0	0	0	0	1.10183	0	0	0	0	0	0.138236	0.182319	0	0	0	0
Contig_201545	0.372914	0	0	0	0	0	0.354133	0.6757	0	0	0	0	0.0961543	0	0	0	0	0
Contig_302537	0.93341	0	0	0	0	0	0.78482	0	0	0	0	0	0.129645	0	0	0	0	0
Contig_302916	0.613278	0	0	0	0	0	0.907104	0	0	0	0	0	0	0	0	0	0	0
Contig_201037	0.800328	0	0	0	0	0	1.25788	0	0	0	0	0	0.0997845	0.358546	0	0	0	0
Contig_213220	1.62102	0	0	0	0	0	2.67915	0.124957	0	0	0	0	0.16277	0	0	0	0	0
Contig_367992	3.30451	0	0	0	0	0	8.25835	0	0	0	0	0	1.40664	5.2507	0.281156	0	0	0
Contig_303738	1.5316	0	0	0	0	0	2.78544	0.128606	0	0	0	0	0.1602	0	0	0	0	0
Contig_204327	0.495197	0	0	0	0	0	0.198408	0.134467	0	0	0	0	0	0	0	0	0	0
Contig_205959	0.744896	0	0	0	0	0	0.280782	0.286824	0.153654	0	0	0	0.129838	0.126304	0	0	0	0
Contig_202275	0.782017	0	0	0	0	0	0.676747	0	0	0	0	0	0	0.0922429	0	0	0	0
Contig_302609	0.904873	0	0	0	0	0	0.90434	0	0	0	0	0	0.098653	0.1228	0	0	0	0
Contig_204477	0.523188	0	0	0	0	0	0.236677	0.169011	0	0	0	0	0	0.116479	0	0	0	0
Contig_208748	0.471722	0	0	0	0	0	0.543033	0	0	0	0	0	0	0	0	0	0	0
Contig_206987	0.299981	0	0	0	0	0	0.241629	0	0	0	0	0	0	0	0	0	0	0
Contig_56861	1.36443	0	0	0.381958	0	0	0.893238	0.744973	0.364281	0.39335	0	0	0.564986	0.544951	0	0.221462	0	0
Contig_201370	0.502705	0	0	0	0	0	0.806834	0.457287	0	0	0	0	0	0	0	0	0	0
Contig_53367	0.503711	0	0	0	0	0	0.59631	0.604861	0	0	0	0	0.212747	0.122359	0	0	0	0
Contig_56278	1.48532	0	0	0	0	0	0.635342	0.455654	0	0	0	0	0.111155	0.150763	0	0	0	0
Contig_202006	0.449463	0	0	0	0	0	0.396867	0	0	0	0	0	0.152066	0	0	0	0	0
Contig_303193	0.709045	0	0	0	0	0	0.349736	0.235918	0.0865941	0	0	0	0.137812	0.186831	0	0	0	0
Contig_202130	0.838349	0	0	0	0	0	1.02549	1.2375	0.15522	0	0	0	0.115152	0	0	0	0	0
Contig_500482	0.971069	0	0	0.239246	0	0	0.515518	0.433435	0.313058	0.247163	0	0	0.403059	0.359627	0	0.135519	0	0
Contig_204697	0.334962	0	0	0	0	0	0.263437	0	0	0	0	0	0	0	0	0	0	0
Contig_201696	0.64815	0	0	0	0	0	0.288315	0.25757	0	0	0	0	0.148202	0.109285	0	0	0	0
Contig_204149	0.280413	0	0	0	0	0	0.167064	0	0	0	0	0	0	0	0	0	0	0
Contig_210442	0.270348	0	0	0	0	0	0.483331	0.171535	0	0	0	0	0.136426	0	0	0	0	0
Contig_200971	0.498016	0	0	0	0	0	0.397837	0	0	0	0	0	0	0	0	0	0	0
Contig_200999	0.510009	0	0	0	0	0	0.493149	0	0	0	0	0	0	0	0	0	0	0
Contig_625912	2.18292	0.219998	0	0	0.384689	0	1.07972	1.35334	0.823886	0	0.177535	0.162676	0.672236	1.76531	0.248786	0	0.267007	0.639361
Contig_201548	0.565185	0	0	0	0	0	0.698476	0.761786	0	0	0	0	0.127348	0.0863025	0	0	0	0
Contig_201442	0.331666	0	0	0	0	0	0.493356	0	0	0	0	0	0.127379	0	0	0	0	0
Contig_213008	0.401392	0	0	0	0	0	0.183027	0.169229	0	0	0	0	0.0943477	0	0	0	0	0
Contig_371490	1.17806	0	0	0	0	0	1.96459	1.95174	0	0	0	0	0.313706	0.165994	0	0	0	0
Contig_201152	0.350742	0	0	0	0	0	0.494063	0.177557	0	0	0	0	0	0	0	0	0	0
Contig_206708	0.268155	0	0	0	0	0	0.489454	0.171368	0	0	0	0	0.152034	0	0	0	0	0
Contig_206368	0.225687	0	0	0	0	0	0.22928	0.160461	0	0	0	0	0	0	0	0	0	0
Contig_498656	0.60732	0	0	0	0	0	2.00725	1.37073	0.66548	0	0	0	2.43961	1.08287	0.160864	0	0	0
Contig_204110	0.48351	0	0	0	0	0	0.260667	0.146298	0	0	0	0	0	0	0	0	0	0
Contig_201321	0.603743	0	0	0	0	0	1.91915	1.5411	0.796648	0	0	0	2.47171	1.06407	0.158979	0	0	0
Contig_133002	0.477062	0	0	0	0	0	1.52348	1.30864	0.67138	0	0	0	2.13154	0.986398	0.0920372	0	0	0
Contig_302738	0.521946	0	0	0	0	0	0.471795	0	0	0	0	0	0.177629	0	0	0	0	0
Contig_203889	0.221443	0	0	0	0	0	0.0923036	0	0	0	0	0	0	0	0	0	0	0
Contig_201012	0.51072	0	0	0	0	0	1.50613	0	0	0	0	0	1.64485	0.294199	0	0	0	0
Contig_204654	0.355936	0	0	0	0	0	0.329128	0.563733	0	0	0	0	0	0	0	0	0	0
Contig_201670	0.331706	0	0	0	0	0	0.464279	0	0	0	0	0	0.143894	0	0	0	0	0
Contig_302585	0.42513	0	0	0	0	0	1.10535	0	0	0	0	0	0.242617	0.306753	0	0	0	0
Contig_369777	0.935458	0	0	0	0	0	1.72852	1.59822	0	0	0	0	0.247191	0.121161	0	0	0	0
Contig_204143	0.396373	0	0	0	0	0	0.553982	1.05551	0.123944	0	0	0	0.0961537	0	0	0	0	0
Contig_206976	0.609171	0	0	0	0	0	0.484249	0.228188	0.119067	0	0	0	0.111833	0.503868	0	0	0	0
Contig_302720	0.589687	0	0	0	0	0	0.656071	0	0	0	0	0	0	0	0	0	0	0
Contig_303182	0.278258	0	0	0	0	0	1.05404	0	0	0	0	0	0	0	0	0	0	0
Contig_212088	0.288593	0	0	0	0	0	0.30374	0.151719	0	0	0	0	0.174067	0	0	0	0	0
Contig_201082	0.324677	0	0	0	0	0	0.403915	0	0	0	0	0	0	0	0	0	0	0
Contig_303778	0.599077	0	0	0	0	0	0.43932	0	0	0	0	0	0	0	0	0	0	0
Contig_302538	0.526553	0	0	0	0	0	0.511837	0	0	0	0	0	0	0	0	0	0	0
Contig_208167	0.238325	0	0	0	0	0	0.132625	0.110631	0	0	0	0	0	0	0	0	0	0
Contig_206932	0.333956	0	0	0	0	0	0.296473	0	0	0	0	0	0	0	0	0	0	0
Contig_209531	0.25441	0	0	0	0	0	0	0	0	0	0	0	0	0	0	0	0	0
Contig_369516	0.272043	0	0	0	0	0	0.28269	0	0	0	0	0	0.274845	0.103985	0	0	0	0
Contig_302539	0.336102	0	0	0	0	0	0.530013	0	0	0	0	0	0.143538	0.111175	0	0	0	0
Contig_137576	0.335242	0	0	0	0	0	0.234181	0.1068	0	0	0	0	0	0.311691	0	0	0	0
Contig_24575201	2.42874	0.211897	0	0.0976099	0.423543	0.171771	1.09971	1.27061	0.92843	0	0.182724	0	0.720672	2.09216	0.246886	0	0.29125	0.704487
Contig_204342	0.586142	0	0	0	0	0	1.7177	1.20535	0.609691	0	0	0	1.9335	0.92319	0.0995848	0	0	0
Contig_54445	0.490984	0	0	0	0	0	0.185369	0.347531	0	0	0	0	0.197197	0.0999704	0	0	0	0
Contig_502690	2.01949	0	0	0.189927	0	0	1.2619	1.36894	0.711676	0.107697	0	0	1.34574	0.542502	0.147047	0.220344	0	0
Contig_302536	0.369914	0	0	0	0	0	0.536549	0	0	0	0	0	0.170614	0.11088	0	0	0	0
Contig_302648	0.455977	0	0	0	0	0	0.49404	0	0	0	0	0	0	0	0	0	0	0
Contig_208435	0.257325	0	0	0	0	0	0.16398	0	0	0	0	0	0	0	0	0	0	0
Contig_210082	0.24614	0.398741	0	0	0	0	0.423314	1.26725	0	0	0	0	0.570896	0.382508	0	0	0	0
Contig_302605	0.283857	0	0	0	0	0	0.367816	0	0	0	0	0	0	0	0	0	0	0
Contig_302604	0.67484	0	0	0	0	0	0.49769	0	0.487873	0	0	0	1.73223	0.452988	0	0	0	0
Contig_302635	0.222113	0	0	0	0	0	0.329674	0	0	0	0	0	0	0	0	0	0	0
Contig_208096	0.230356	0	0	0	0	0	0	0	0	0	0	0	0	0	0	0	0	0
Contig_302566	0.362259	0	0	0	0	0	0.517842	0	0	0	0	0	0.15015	0.120999	0	0	0	0
Contig_205143	0.282491	0	0	0	0	0	0.355404	0.162731	0	0	0	0	0	0	0	0	0	0
Contig_310104	0.284804	0	0	0	0	0	0.555067	0	0	0	0	0	0.144535	0.100312	0	0	0	0
Contig_56021	0.385362	0	0	0	0	0	0.517361	0.640432	0	0	0	0	0	0	0	0	0	0
Contig_306639	0.274253	0	0	0	0	0	0.282668	0	0	0	0	0	0	0	0	0	0	0
Contig_371121	1.47714	0	0	0	0	0	2.76739	0	0	0	0	0	0.206614	0	0	0	0	0
Contig_211575	0.194902	0	0	0	0	0	0	0	0	0	0	0	0	0	0	0	0	0
Contig_212755	0.396182	0	0	0	0	0	0.746776	0	0	0	0	0	0.435628	1.16142	0.14686	0	0	0
Contig_207266	0.222877	0	0	0	0	0	0.521397	0	0	0	0	0	0	0	0	0	0	0
Contig_203422	0.398547	0	0	0	0	0	0.139014	0	0	0	0	0	0	0	0	0	0	0
Contig_303206	0.365371	0	0	0	0	0	0.395502	0	0	0	0	0	0	0	0	0	0	0
Contig_134589	0.429747	0	0	0	0	0	1.14747	0	0	0	0	0	0.249768	0.320932	0.0786757	0	0	0
Contig_302677	0.214946	0	0	0	0	0	0.455267	0	0	0	0	0	0	0	0	0	0	0
Contig_302549	0.231762	0	0	0	0	0	0.566697	0	0	0	0	0	0	0	0	0	0	0
Contig_304619	0.291305	0	0	0	0	0	0.747761	0	0	0	0	0	0.155826	0.168428	0	0	0	0
Contig_306388	0.751222	0	0	0	0	0	0.453639	0.15333	0	0	0	0	0	0	0	0	0	0
Contig_302732	0.232349	0	0	0	0	0	0.511131	0	0	0	0	0	0.0966189	0	0	0	0	0
Contig_309744	0.348279	0	0	0	0	0	0.253597	0.118891	0	0	0	0	0	0.151692	0	0	0	0
Contig_212860	0.251591	0	0	0	0	0	0.124317	0	0	0	0	0	0	0	0	0	0	0
Contig_201958	0.283932	0	0	0	0	0	0.417771	0.243123	0	0	0	0	0	0	0	0	0	0
Contig_302556	0.236211	0	0	0	0	0	0.496838	0.156367	0	0	0	0	0.141596	0	0	0	0	0
Contig_58115	0.171032	0	0	0	0	0	0	0.24631	0	0	0	0	0	0	0	0	0	0
Contig_302836	0.270194	0	0	0	0	0	0.72966	0	0	0	0	0	0.60936	0.251197	0	0	0	0
Contig_204678	0.23963	0	0	0	0	0	0	0	0	0	0	0	0	0	0	0	0	0
Contig_208287	0.171226	0	0	0	0	0	0.0885356	0	0	0	0	0	0	0	0	0	0	0
Contig_135856	0.544518	0	0	0	0	0	1.6823	1.03125	0.530304	0	0	0	2.00593	0.795459	0	0	0	0
Contig_303405	0.267028	0	0	0	0	0	0.502721	0	0	0	0	0	0	0	0	0	0	0
Contig_207683	0.172563	0	0	0	0	0	0.185701	0.31371	0.201408	0	0	0	0	0.119857	0	0	0	0
Contig_304249	0.242883	0	0	0	0	0	0.359327	0	0	0	0	0	0	0	0	0	0	0
Contig_55436	0.498799	0	0	0	0	0	0.378654	0.218376	0.0818966	0	0	0	0	0.209958	0	0	0	0
Contig_302780	0.234054	0	0	0	0	0	0.467855	0	0	0	0	0	0	0.285197	0	0	0	0
Contig_304497	0.405385	0	0	0	0	0	0.218003	0.409036	0.210924	0	0	0	0.170791	0.175848	0	0	0	0
Contig_367971	0.243267	0.570468	0	0	0	0	0.696891	0.328419	0	0	0	0	0.552844	0.321828	0.108608	0	0	0
Contig_303326	0.218137	0	0	0	0	0	0.391311	0	0	0	0	0	0.421814	0.125627	0	0	0	0
Contig_60590	0.275823	0	0	0	0	0	0.399868	0.482779	0	0	0	0	0	0	0	0	0	0
Contig_310330	0.216007	0	0	0	0	0	0.455352	0	0	0	0	0	0	0	0	0	0	0
Contig_213217	0.27994	0	0	0	0	0	0.57893	0	0	0	0	0	0.145042	0.181526	0	0	0	0
Contig_306280	0.201271	0	0	0	0	0	0.348399	0.325894	0	0	0	0	0	0	0	0	0	0
Contig_209172	0.196962	0	0	0	0	0	0.646335	0	0	0	0	0	0	0	0	0	0	0
Contig_302553	0.204779	0	0	0	0	0	0.429207	0.141557	0	0	0	0	0	0.125813	0	0	0	0
Contig_209843	0.287529	0	0	0	0	0	0.348805	0	0	0	0	0	0.42897	0.135486	0	0	0	0
Contig_203776	0.421935	0	0	0	0	0	0.566342	0.805131	0	0	0	0	0.115133	0	0	0	0	0
Contig_303720	0.241149	0	0	0	0	0	0.461938	0	0	0	0	0	0.466996	0.184795	0	0	0	0
Contig_53370	0.193489	0	0	0	0	0	0	0.469403	0	0	0	0	0.185272	0	0	0	0	0
Contig_210440	0.191953	0	0	0.274947	0	0	0.195251	0.294869	0.173097	0.160514	0.174378	0	0	0.152906	0	0.187031	0.265648	0.267667
Contig_302603	0.22974	0	0	0	0	0	0.492524	0.0947963	0	0	0	0	0.368277	0.227428	0.129268	0	0	0
Contig_207429	0.188632	0	0	0	0	0	0.189685	0.143613	0	0	0	0	0	0	0	0	0	0
Contig_303175	0.192775	0	0	0	0	0	0.411264	0	0	0	0	0	0	0.270987	0	0	0	0
Contig_369793	0.203298	0	0	0	0	0	0.265319	0	0	0	0	0	0.282365	0.0783081	0	0	0	0
Contig_371260	0.652597	0	0	0	0	0	0.238485	0.26032	0.110491	0	0	0	0.219217	0.178084	0	0	0	0
Contig_368721	0.229131	0	0	0	0	0	0.450005	0.115384	0	0	0	0	0.363733	0.251152	0.136896	0	0	0
Contig_369636	0.201286	0.4186	0	0	0	0	0.495194	0.260447	0	0	0	0	0.417684	0.201066	0	0	0	0
Contig_208752	0.24911	0	0	0	0	0	0.437251	0	0	0	0	0	0.396383	0.225195	0.235628	0	0	0
Contig_309414	0.143242	0	0	0	0	0	0.281729	0	0.274505	0	0	0	0.123533	0.140726	0	0	0	0
Contig_54682	0.226068	0	0	0	0	0	0.357073	0.225239	0	0	0	0	0	0.0932109	0	0	0	0
Contig_208230	0.163831	0	0	0	0	0	0.186768	0	0	0	0	0	0.881551	0	0	0	0	0
Contig_308367	0.197108	0	0	0	0	0	0.504224	0.206036	0	0	0	0	0.153579	0	0	0	0	0
Contig_308393	0.227526	0	0	0	0	0	0.404081	0	0.110173	0	0	0	0	0.325378	0	0	0	0
Contig_213490	0.137675	0	0	0	0	0	0	0	0	0	0	0	0	0	0	0	0	0
Contig_303179	0.234158	0	0	0	0	0	0.401187	0	0	0	0	0	0.449288	0.160825	0	0	0	0
Contig_303771	0.304225	0	0	0	0	0	0.353626	0.266449	0	0	0	0	0	0	0	0	0	0
Contig_368472	0.193682	0	0	0	0	0	0.166073	0.121784	0	0	0	0	0.426654	0	0	0	0	0
Contig_303473	0.231369	0	0	0	0	0	0.438244	0	0	0	0	0	0	0	0	0	0	0
Contig_55942	0.22404	0	0	0	0	0	0.3096	0.187282	0	0	0	0	0	0	0	0	0	0
Contig_209716	0.197632	0.289105	0	0	0	0	0.360761	0.867268	0	0	0	0	0.365411	0.240946	0	0	0	0
Contig_308784	0.158574	0	0	0	0	0	0.219359	0	0	0	0	0	0	0.237554	0	0	0	0
Contig_212565	0.236081	0	0	0	0	0	0.279905	0	0	0	0	0	0	0	0	0	0	0
Contig_309131	0.234274	0	0	0	0	0	0.365755	0.144481	0	0	0	0	0	0.114821	0	0	0	0
Contig_309627	0.561955	0	0	0	0	0	0.519406	0.204885	0.270098	0	0	0	0.448959	0.42769	0	0	0	0
Contig_372145	0.192566	0	0	0	0	0	0.178142	0	0	0	0	0	0.206926	0	0	0	0	0
Contig_132605	0.217838	0	0	0	0	0	0	0.673014	0	0	0	0	0.338881	0.263969	0	0	0	0
Contig_303410	0.217862	0	0	0	0	0	0.361955	0	0	0	0	0	0	0	0	0	0	0
Contig_304525	0.198067	0	0	0	0	0	0.507491	0	0	0	0	0	0.184789	0.145777	0	0	0	0
Contig_208849	0.122746	0	0	0	0	0	0.199432	0.451982	0	0	0	0	0.203774	0.143624	0	0	0	0
Contig_303596	0.162277	0	0	0	0	0	0.394904	0.143017	0	0	0	0	0	0.121028	0	0	0	0
Contig_303510	0.18444	0	0	0	0	0	0.479006	0	0	0	0	0	0.163432	0.187129	0	0	0	0
Contig_369895	0.212137	0.328632	0	0	0	0	0.478251	0.922189	0	0	0	0	0.42323	0.341041	0	0	0	0
Contig_1262955	0.65181	0	0	0	0.135921	0	0.253352	0	0	0	0	0	0	0.325024	0	0	0.18677	0.229491
Contig_131556	0.178352	0	0	0	0	0	0.328963	0	0	0	0	0	0	0.560827	0.0929839	0	0	0
Contig_993798	0.120382	0	0	0.272015	0	0	0	0.235613	0	0.210075	0	0	0.148316	0.158405	0	0.224932	0	0
Contig_309907	0.198092	0	0	0	0	0	0.526095	0	0	0	0	0	0.298899	0	0	0	0	0
Contig_136944	0.2767	0	0	0	0	0	0.526874	0.187686	0	0	0	0	0.476789	0.343915	0.157517	0	0	0
Contig_24569072	0.338471	0	0	0	0	0	0.605004	0.554412	0	0	0	0	0.120093	0	0	0	0	0
Contig_369507	0.136305	0	0	0	0	0	0.227289	0	0	0	0	0	0.916888	0.100433	0	0	0	0
Contig_307004	0.219596	0	0	0	0	0	0.457015	0.177638	0	0	0	0	0.113024	0	0	0	0	0
Contig_212696	0.117863	0	0	0	0	0	0	0	0	0	0	0	0	0	0	0	0	0
Contig_304689	0.126508	0	0	0	0	0	0.317475	0	0	0	0	0	0.158559	0	0	0	0	0
Contig_302767	0.142737	0	0	0	0	0	0.435312	0	0	0	0	0	0.316804	0	0	0	0	0
Contig_303939	0.305329	0	0	0	0	0	0.418217	0.349155	0	0	0	0	0	0	0	0	0	0
Contig_308147	0.171961	0.197048	0	0	0	0	0.249451	0.412501	0	0	0	0	0.220126	0.197952	0	0	0	0
Contig_209831	0.182244	0	0	0	0	0	0	0.121022	0	0	0	0	0	0	0	0	0	0
Contig_62029	0.665969	0	0	0	0	0	0.244279	0.215899	0	0	0	0	0	0	0	0	0	0
Contig_370277	0.285245	0	0	0	0	0	0.549826	0.545935	0	0	0	0	0.171544	0	0	0	0	0
Contig_308312	0.150871	0	0	0	0	0	0.186371	0.158835	0.249846	0	0	0	0.163032	0.15962	0	0	0	0
Contig_54700	0.217436	0.514487	0	0	0	0	0.669372	0.323454	0	0	0	0	0.418399	0.239779	0.123213	0	0	0
Contig_136281	0.242868	0	0	0	0	0	0.408613	0	0.110643	0	0	0	0.0935284	0.323859	0	0	0	0
Contig_308342	0.166795	0	0	0	0	0	0.303634	0	0	0	0	0	0	0	0	0	0	0
Contig_368024	0.227875	0	0	0	0	0	0.377003	0	0	0	0	0	0.517167	0.181087	0	0	0	0
Contig_371588	0.160151	0	0	0	0	0	0.16687	0.144747	0.227992	0	0	0	0.170024	0.0901599	0	0	0	0
Contig_368425	0.139072	0	0	0	0	0	0.35294	0	0	0	0	0	0.282689	0.206866	0.0923449	0	0	0
Contig_208084	0.153046	0	0	0	0	0	0.210777	0	0	0	0	0	0	0.321318	0	0	0	0
Contig_302786	0.157269	0	0	0	0	0	0.464717	0	0	0	0	0	0.356231	0	0	0	0	0
Contig_303273	0.231264	0	0	0	0	0	0.383968	0	0	0	0	0	0.425381	0.154584	0	0	0	0
Contig_367951	0.154047	0	0	0	0	0	0.444108	0	0	0	0	0	0.552022	0.145246	0	0	0	0
Contig_137152	0.143041	0	0	0	0	0	0.31077	0.233818	0	0	0	0	0	0.437739	0	0	0	0
Contig_133103	0.220766	0.206722	0	0	0	0	0.215976	0.498185	0	0	0	0	0.30895	0.332794	0	0	0	0
Contig_500778	0.161231	0	0	0.398456	0.229466	0.118241	0.213635	0.333577	0.252555	0.160128	0.173287	0.116212	0.159805	0.200712	0	0.190668	0.330441	0.303768
Contig_61210	0.141917	0	0	0	0	0	0.231774	0.365106	0.131566	0	0	0	0	0	0	0	0	0
Contig_306355	0.187477	0.168344	0	0	0	0	0.285518	0.49262	0	0	0	0	0.29294	0.262933	0	0	0	0
Contig_53359	0.130614	0	0	0	0	0	0.102839	1.48532	0	0	0	0	0.123689	0	0	0	0	0
Contig_368021	0.159163	0	0	0	0	0	0.143925	0	0	0	0	0	0.40445	0	0	0	0	0
Contig_368936	0.169716	0	0	0	0	0	0.343516	0	0	0	0	0	0.509773	0.289896	0	0	0	0
Contig_305448	0.141287	0	0	0	0	0	0.381647	0	0	0	0	0	0.299843	0	0	0	0	0
Contig_368629	0.141304	0	0	0	0	0	0.34492	0.266321	0	0	0	0	0.422295	0.208869	0	0	0	0
Contig_62479	0.185905	0	0	0	0	0	0.172816	0.287278	0	0	0	0	0	0	0	0	0	0
Contig_138952	0.202869	0.464074	0	0	0	0	0.486258	0.246712	0	0	0	0	0.398113	0.309315	0.0976568	0	0	0
Contig_302649	0.127287	0	0	0	0	0	0.339343	0	0	0	0	0	0.194886	0	0	0	0	0
Contig_58118	0.158995	0	0	0	0	0	0.184452	0.185707	0.257449	0	0	0	0.167591	0	0	0	0	0
Contig_59036	0.200202	0	0	0	0	0	0.107755	0.749287	0	0	0	0	0	0	0	0	0	0
Contig_57305	0.198771	0	0	0	0	0	0.126366	0.200965	0	0	0	0	0	0	0	0	0	0
Contig_369021	0.137388	0	0	0	0	0	0.250941	0	0	0	0	0	0.521698	0.114336	0	0	0	0
Contig_306575	0.157063	0	0	0	0	0	0.343887	0	0	0	0	0	0.336766	0.180632	0	0	0	0
Contig_367960	0.153557	0	0	0	0	0	0.224705	0	0	0	0	0	0.514613	0.13474	0	0	0	0
Contig_369403	0.305834	0	0	0	0	0	0.539361	0.588759	0	0	0	0	0.179423	0	0	0	0	0
Contig_310512	0.145111	0	0	0	0	0	0.240465	0	0.228558	0	0	0	0.171073	0.143172	0	0	0	0
Contig_305281	0.176811	0	0	0	0	0	0.465912	0	0	0	0	0	0.467446	0.171881	0	0	0	0
Contig_54239	0.155864	0	0	0	0	0	0.238111	0.336391	0.151709	0	0	0	0	0	0	0	0	0
Contig_54896	0.151163	0	0	0	0	0	0.218763	0.344408	0	0	0	0	0	0	0	0	0	0
Contig_308741	0.16354	0	0	0	0	0	0.427601	0	0	0	0	0	0.104651	0	0	0	0	0
Contig_368656	0.173833	0	0	0	0	0	0.114243	0	0	0	0	0	0.334697	0	0	0	0	0
Contig_1064559	0.144058	0	0	0.307825	0	0	0	0.291636	0.136403	0.251013	0.0745951	0	0.156138	0.176103	0	0.290699	0	0
Contig_370026	0.189654	0	0	0	0	0	0.257293	0	0	0	0	0	0.281339	0	0	0	0	0
Contig_303603	0.180396	0.493607	0	0	0	0	0.520731	0.259194	0	0	0	0	0.408967	0.265852	0.110052	0	0	0
Contig_368743	0.127036	0	0	0	0	0	0.244114	0	0	0	0	0	0.236452	0	0	0	0	0
Contig_61741	0.210078	0	0	0	0	0	0	0.22241	0	0	0	0	0.113936	0	0	0	0	0
Contig_205412	0.132894	0	0	0	0	0	0	0	0	0	0	0	0	0	0	0	0	0
Contig_306807	0.146865	0	0	0	0	0	0.315963	0	0	0	0	0	0.413812	0.204117	0.118133	0	0	0
Contig_213506	0.120005	0	0	0	0	0	0	0.177518	0	0	0	0	0	0	0	0	0	0
Contig_370352	0.213074	0	0	0	0	0	0.394584	0.421801	0	0	0	0	0.163096	0	0	0	0	0
Contig_368516	0.134481	0	0	0	0	0	0.191029	0	0	0	0	0	0.538987	0.137032	0	0	0	0
Contig_55483	0.147929	0	0	0	0	0	0.241265	0.298031	0	0	0	0	0.102193	0	0	0	0	0
Contig_302545	0.103837	0	0	0	0	0	0.391675	0	0	0	0	0	0.135672	0	0	0	0	0
Contig_54857	0.131509	0	0	0	0	0	0.199817	0.294523	0	0	0	0	0	0	0	0	0	0
Contig_371458	0.118396	0	0	0	0	0	0.113613	0.0909369	0	0	0	0	0.356135	0	0	0	0	0
Contig_307703	0.154912	0	0	0	0	0	0.176042	0	0	0	0	0	0	0	0	0	0	0
Contig_309781	0.110529	0	0	0	0	0	0.339839	0	0	0	0	0	0.146787	0	0	0	0	0
Contig_368823	0.211172	0	0	0	0	0	0.367986	0	0	0	0	0	0.144032	0	0	0	0	0
Contig_303216	0.139116	0	0	0	0	0	0.440031	0	0	0	0	0	0.319662	0	0	0	0	0
Contig_303704	0.117437	0	0	0	0	0	0.404197	0.1683	0	0	0	0	0.407072	0.205596	0	0	0	0
Contig_24574115	1.24045	0	0	0.374864	0	0	0.647215	0.569195	0	0.337175	0	0	0.46395	0.437492	0	0.211034	0	0
Contig_304943	0.164094	0	0	0	0	0	0.205618	0.226228	0	0	0	0	0	0	0	0	0	0
Contig_302533	0.112471	0	0	0	0	0	0.455021	0	0	0	0	0	0.175188	0	0	0	0	0
Contig_369922	0.140827	0	0	0	0	0	0.219346	0.206613	0	0	0	0	0.228642	0	0	0	0	0
Contig_134415	0.2039	0.486131	0	0	0	0	0.56848	0.255471	0	0	0	0	0.438126	0.349151	0.133373	0	0	0
Contig_307035	0.14171	0	0	0	0	0	0.329805	0.176759	0	0	0	0	0.33353	0.167468	0	0	0	0
Contig_305937	0.146484	0	0	0	0	0	0.458923	0	0	0	0	0	0.421079	0	0	0	0	0
Contig_55438	0.142762	0.326367	0	0	0	0	0.432289	0.221073	0	0	0	0	0.280194	0.22642	0	0	0	0
Contig_57903	0.106535	0	0	0	0	0	0.203816	1.06499	0	0	0	0	0.0887443	0	0	0	0	0
Contig_302672	0.1478	0	0	0	0	0	0.32012	0	0	0	0	0	0	0	0	0	0	0
Contig_307005	0.209116	0	0	0	0	0	0.219809	0	0	0	0	0	0	0	0	0	0	0
Contig_309063	0.106922	0	0	0	0	0	0.245963	0	0	0	0	0	0.224584	0.250035	0.206812	0	0	0
Contig_305232	0.096124	0	0	0	0	0	0.256319	0	0	0	0	0	0.244154	0.139616	0	0	0	0
Contig_24566569	0.23622	0	0	0	0	0	0.362186	0.666868	0	0	0	0	0.120659	0	0	0	0	0
Contig_306564	0.140026	0	0	0	0	0	0.199604	1.78103	0	0	0	0	0	0.134957	0	0	0	0
Contig_137351	0.197765	0	0	0	0	0	0.145685	0	0	0	0	0	0.429441	0.197463	0	0.401762	0	0
Contig_307640	0.125786	0	0	0	0	0	0.242787	0.136395	0.295082	0	0	0	0.128818	0.115246	0	0	0	0
Contig_59228	0.0878339	0	0	0	0	0	0.10045	0.364577	0	0	0	0	0	0	0	0	0	0
Contig_304203	0.138536	0	0	0	0	0	0.334206	0	0	0	0	0	0	0	0	0	0	0
Contig_370912	0.108469	0	0	0	0	0	0.162189	0.152903	0	0	0	0	0.521975	0.132187	0	0	0	0
Contig_305513	0.124319	0	0	0	0	0	0.209435	0.138646	0.178763	0	0	0	0.158568	0.117579	0	0	0	0
Contig_306325	0.111536	0	0	0	0	0	0.316109	0	0	0	0	0	0.157509	0	0	0	0	0
Contig_303014	0.10033	0	0	0	0	0	0.298688	0	0	0	0	0	0	0	0	0	0	0
Contig_368303	0.0919282	0	0	0	0	0	0.112426	0.100028	0	0	0	0	0.323209	0	0	0	0	0
Contig_367947	0.112203	0	0	0	0	0	0.195114	0	0	0	0	0	0.472971	0.116525	0	0	0	0
Contig_711154	0.0852177	0	0	0	0.224709	0.168323	0	0.181256	0	0.0974444	0.233854	0.151842	0	0	0	0	0.22967	0.112291
Contig_368062	0.123781	0	0	0	0	0	0.172587	0	0	0	0	0	0.478776	0	0	0	0	0
Contig_369665	0.104124	0	0	0	0	0	0.179047	0	0	0	0	0	0.248446	0	0	0	0	0
Contig_371651	0.100158	0	0	0	0	0	0	0	0	0	0	0	0.273796	0	0	0	0	0
Contig_304002	0.135308	0	0	0	0	0	0.321873	0	0	0	0	0	0.202881	0	0	0	0	0
Contig_368463	0.114288	0.119134	0	0	0	0	0.21646	0.130167	0	0	0	0	0.306626	0.246331	0.251648	0	0	0
Contig_303499	0.136583	0	0	0	0	0	0.368045	0	0	0	0	0	0.166458	0	0	0	0	0
Contig_499329	0.136142	0	0	0	0	0	0.15456	0.13158	0.313528	0	0	0	0.13639	0.174577	0	0	0	0
Contig_24575670	0.119214	0	0	0	0	0	0.158911	0	0.166626	0	0	0	0.106696	0	0	0	0	0
Contig_55071	0.0868487	0	0	0	0	0	0.210226	1.28929	0.103163	0	0	0	0.122892	0.102595	0	0	0	0
Contig_55768	0.10885	0	0	0	0	0	0	0.237614	0	0	0	0	0	0	0	0	0	0
Contig_306742	0.13795	0	0	0	0	0	0.281277	0	0	0	0	0	0	0	0	0	0	0
Contig_302582	0.112504	0	0	0	0	0	0.28945	0	0	0	0	0	0	0	0	0	0	0
Contig_24568408	0.105506	0	0	0	0	0	0.128887	0	0.19754	0	0	0	0.121697	0	0	0	0	0
Contig_368235	0.0977367	0	0	0	0	0	0.12708	0	0	0	0	0	0.397747	0	0	0	0	0
Contig_24576300	0.260294	0	0	0	0	0	0	0	0	0	0	0	0	0	0	0	0	0
Contig_54352	0.124927	0	0	0	0	0	0.166935	0.257251	0	0	0	0	0	0	0	0	0	0
Contig_308397	0.108551	0	0	0	0	0	0.356892	0	0	0	0	0	0.0862837	0.21352	0	0	0	0
Contig_302612	0.125185	0	0	0	0	0	0.41135	0.176406	0	0	0	0	0.290098	0.122005	0	0	0	0
Contig_57080	0.100672	0	0	0	0	0	0	0.302472	0	0	0	0	0	0	0	0	0	0
Contig_134585	0.109502	0	0	0	0	0	0	0	0	0	0	0	0	0.20713	0	0	0	0
Contig_628830	0.178532	0	0	0.282869	0.350023	0.187881	0.231576	0.367542	0.218644	0.192433	0.238692	0.201017	0.17378	0.199368	0	0.119978	0.311487	0.356298
Contig_543303	0.106613	0.121922	0	0	0	0	0.259711	0.133889	0	0	0	0	0.292882	0.30338	0.278167	0	0	0
Contig_302937	0.123545	0	0	0	0	0	0.325772	0	0	0	0	0	0.167411	0	0	0	0	0
Contig_59343	0.153073	0.18973	0	0	0	0	0.205875	0.503879	0	0	0	0	0.245792	0.240744	0	0	0	0
Contig_54784	0.146757	0	0	0	0	0	0.437895	0.340435	0	0	0	0	0	0.450516	0	0	0	0
Contig_309993	0.0929864	0	0	0	0	0	0.293285	0.336458	0	0	0	0	0.188513	0.36971	0	0	0	0
Contig_54736	0.126503	0	0	0	0	0	0.185921	0.263837	0	0	0	0	0	0	0	0	0	0
Contig_368093	0.11041	0	0	0	0	0	0	0.112624	0	0	0	0	0.333499	0	0	0	0	0
Contig_54886	0.0831818	0	0	0.129167	0.145322	0.127345	0	0.249326	0.13523	0	0.108372	0	0.0974125	0.197213	0	0	0.166878	0.235597
Contig_57812	0.100109	0	0	0	0	0	0.217632	0.170551	0	0	0	0	0	0	0	0	0	0
Contig_138038	0.1345	0	0	0	0	0	0	0.182305	0	0	0	0	0.34653	0.195979	0	0	0	0
Contig_302535	0.103872	0	0	0	0	0	0.59355	0	0	0	0	0	0	0	0	0	0	0
Contig_24568801	0.136629	0	0	0.146236	0.120571	0	0	0	0	0.0908324	0	0	0	0	0	0	0.163596	0.0856188
Contig_368916	0.104554	0	0	0	0	0	0.454438	0	0	0	0	0	0.362995	0	0	0	0	0
Contig_543130	0.10098	0.132525	0	0	0	0	0.216203	0.136511	0	0	0	0	0.254726	0.281251	0.272803	0	0	0
Contig_131625	0.0935629	0	0	0	0	0	0.180057	1.92654	1.40902	0	0	0	0.732532	0.514829	0.172915	0	0	0
Contig_304968	0.0869228	0	0	0	0	0	0.248882	0	0	0	0	0	0	0	0	0	0	0
Contig_499554	0.488386	0	0	0	0	0	1.15594	0.602936	0.215907	0	0	0	1.50217	0.86465	0.802339	0	0	0
Contig_367952	0.106055	0	0	0	0	0	0.16568	0	0	0	0	0	0.42543	0.1105	0	0	0	0
Contig_54082	0.0937215	0	0	0	0	0	0.196266	1.1821	0	0	0	0	0.119239	0	0	0	0	0
Contig_3888	0.118638	0.237401	0	0	0	0	0.345421	0.69966	0	0	0	0	0.308688	0.224835	0	0	0	0
Contig_53402	0.12152	0	0	0	0	0	0.356546	0.500343	0	0	0	0	0	0	0	0	0	0
Contig_53716	0.0837629	0	0	0	0	0	0.198216	0.992978	0	0	0	0	0	0	0	0	0	0
Contig_302574	0.107529	0	0	0	0	0	0.362922	0.107302	0	0	0	0	0	0	0	0	0	0
Contig_58949	0.0835555	0	0	0	0	0	0	0.221004	0	0	0	0	0	0	0	0	0	0
Contig_53362	0.0897704	0	0	0	0	0	0.202387	1.09078	0	0	0	0	0	0	0	0	0	0
Contig_369953	0.0719134	0	0	0	0	0	0.129586	0	0	0	0	0	0.217756	0	0	0	0	0
Contig_306181	0.131211	0	0	0	0	0	0.285447	0	0	0	0	0	0.235333	0	0	0	0	0
Contig_305590	0.0952765	0	0	0	0	0	0.261182	0.798427	0	0	0	0	0.113585	0	0	0	0	0
Contig_53413	0.104479	0	0	0	0	0	0.209544	0.694075	0	0	0	0	0	0.132151	0	0	0	0
Contig_62172	0.0944028	0	0	0	0	0	0	0.282783	0	0	0	0	0	0	0	0	0	0
Contig_302871	0.112119	0	0	0	0	0	0.317845	0.747402	0	0	0	0	0.10444	0	0	0	0	0
Contig_59941	0.100386	0	0	0	0	0	0.199505	1.0614	0	0	0	0	0	0	0	0	0	0
Contig_206205	0.116493	0	0	0	0	0	0.16768	0	0	0	0	0	0	0.210314	0	0	0	0
Contig_305531	0.123553	0	0	0	0	0	0.311632	0	0	0	0	0	0	0	0	0	0	0
Contig_933290	0.35217	0	0	0.292992	0	0	0.256541	0.288699	0	0.175535	0	0	0.282978	0.205885	0	0.286325	0	0
Contig_371134	0.075908	0	0	0	0	0	0	0	0	0	0	0	0.371278	0	0	0.237873	0	0
Contig_367957	0.0899213	0	0	0	0	0	0	0	0	0	0	0	0.466378	0	0	0.218945	0	0
Contig_370381	0.111197	0	0	0	0	0	0.116447	0	0	0	0	0	0.254942	0	0	0	0	0
Contig_369809	0.089139	0	0	0	0	0	0.125792	0	0	0	0	0	0.363714	0	0	0	0	0
Contig_4129	0.141454	0.336377	0	0	0	0	0.379633	0.204758	0	0	0	0	0.2579	0.174242	0	0	0	0
Contig_24566591	0.103216	0	0	0	0	0	0	0.242667	0	0	0	0	0.381999	0.176684	0	0.153349	0	0
Contig_371892	0.131035	0	0	0	0	0	0.241364	0.26091	0	0	0	0	0.112759	0.16678	0	0	0	0
Contig_371089	0.128738	0	0	0	0	0	0.221987	0.152815	0	0	0	0	0.576231	0.0951696	0	0	0	0
Contig_4208	0.131781	0.393934	0	0	0	0	0.354257	0.179942	0	0	0	0	0.252235	0.137386	0	0	0	0
Contig_308121	0.116581	0.263965	0	0	0	0	0.424622	0.184497	0	0	0	0	0.312722	0.154342	0	0	0	0
Contig_305641	0.105158	0	0	0	0	0	0.258285	0	0	0	0	0	0.179001	0	0	0	0	0
Contig_56440	0.0789544	0	0	0	0	0	0	0.5071	0.140691	0	0	0	0	0	0	0	0	0
Contig_304051	0.118542	0	0	0	0	0	0.243914	0	0	0	0	0	0	0	0	0	0	0
Contig_370943	0.147127	0	0	0.217859	0	0	0	0.144449	0	0	0	0	0.144894	0	0	0.189563	0	0
Contig_309986	0.135095	0.127729	0	0	0	0	0.338479	0	0	0	0	0	0.298688	0	0	0	0	0
Contig_55950	0.0885261	0	0	0	0	0	0	0.493447	0	0	0	0	0.273479	0	0	0	0	0
Contig_58381	0.118954	0	0	0	0	0	0.223733	0.360723	0	0	0	0	0.0888439	0	0	0	0	0
Contig_310552	0.0944538	0	0	0	0	0	0.259674	0	0	0	0	0	0.102209	0	0	0	0	0
Contig_367999	0.0817568	0	0	0	0	0	0	0	0	0	0	0	0.463895	0	0	0	0	0
Contig_24571743	0.128064	0	0	0	0	0	0	0	0	0	0	0	0	0	0	0	0	0
Contig_302982	0.112079	0	0	0	0	0	0.353093	0	0	0	0	0	0	0	0	0	0	0
Contig_368686	0.119299	0.296497	0	0	0	0	0.360482	0.167512	0	0	0	0	0.33778	0.130125	0	0	0	0
Contig_2611	0.140258	0.410038	0	0	0	0	0.390518	0.2084	0	0	0	0	0.298874	0.176437	0	0	0	0
Contig_55748	0.125517	0.296295	0	0	0	0	0.323973	0.231001	0	0	0	0	0.268859	0.161514	0	0	0	0
Contig_56557	0.0805389	0	0	0	0	0	0.314908	0.210111	0	0	0	0	0.236154	0	0	0	0	0
Contig_303128	0.117356	0	0	0	0	0	0.212571	0.0916774	0	0	0	0	0	0	0	0	0	0
Contig_59029	0.0994772	0.268875	0	0	0	0	0.292176	0.256506	0	0	0	0	0.244806	0.162674	0	0	0	0
Contig_135537	0.274118	0	0	0	0	0	0	0.21565	0	0	0	0	0.187819	0.180807	0	0	0	0
Contig_498752	0.126655	0	0	0	0	0	0.171364	0.17285	0.307769	0	0	0	0.130299	0.134648	0	0	0	0
Contig_6023	0.147686	0.349261	0	0	0	0	0.353471	0.154989	0	0	0	0	0.258859	0.169578	0	0	0	0
Contig_62124	0.0724077	0	0	0	0	0	0.162402	0.248597	0	0	0	0	0	0	0	0	0	0
Contig_53557	0.103775	0	0	0	0	0	0.30651	0.618582	0	0	0	0	0	0	0	0	0	0
Contig_992481	0.108489	0	0	0.296843	0	0	0	0	0	0.278619	0	0	0	0	0	0.0810272	0	0
Contig_304048	0.108336	0	0	0	0	0	0.269012	0	0	0	0	0	0	0	0	0	0	0
Contig_54300	0.0832973	0	0	0	0	0	0	0.572629	0.118363	0	0	0	0	0	0	0	0	0
Contig_368086	0.0895302	0	0	0	0	0	0	0	0	0	0	0	0.479974	0.155307	0	0	0	0
Contig_499233	0.11262	0	0	0	0	0	0.1997	0.133078	0.270874	0	0	0	0.124626	0.138182	0	0	0	0
Contig_139091	0.0753731	0	0	0	0	0	0.163028	0	0	0	0	0	0.115716	0.254596	0	0	0	0
Contig_368332	0.0917856	0	0	0	0	0	0.159534	0	0	0	0	0	1.2368	0.115851	0	0.250629	0	0
Contig_370934	0.125271	0	0	0	0	0	0.168836	0	0	0	0	0	0.483508	0	0	0	0	0
Contig_2482	0.0877243	0.339194	0	0	0	0	0.109309	0.383625	0	0	0	0	0.130686	0.150813	0	0	0	0
Contig_304917	0.111797	0.363194	0	0	0	0	0.363106	0.204818	0	0	0	0	0.236788	0.17437	0	0	0	0
Contig_368478	0	0	0	0	0	0	0	0	0	0	0	0	0.258402	0	0	0	0	0
Contig_368540	0	0	0	0	0	0	0	0	0	0	0	0	0.264125	0	0	0	0	0
Contig_56634	0	0	0	0	0	0	0	0.360401	0	0	0	0	0	0	0	0	0	0
Contig_308360	0	0	0	0	0	0	0.227596	0	0	0	0	0	0.139153	0	0	0	0	0
Contig_53765	0	0	0	0	0	0	0.192928	1.0147	0	0	0	0	0	0	0	0	0	0
Contig_57375	0	0	0	0	0	0	0.193119	0.274889	0	0	0	0	0	0.270939	0	0	0	0
Contig_367982	0	0	0	0	0	0	0	0	0	0	0	0	0.431357	0	0	0.266115	0	0
Contig_368133	0	0	0	0	0	0	0.284837	0	0	0	0	0	0.392416	0.255279	0	0	0	0
Contig_309369	0	0	0	0	0	0	0.265188	0	0	0	0	0	0	0	0	0	0	0
Contig_369317	0	0	0	0	0	0	0.109327	0	0	0	0	0	0.362827	0	0	0.312758	0	0
Contig_24569564	0	0	0	0	0	0	0	0.270503	0	0	0	0	0.425357	0.187567	0	0	0	0
Contig_368015	0	0	0	0	0	0	0	0.499975	0	0	0	0	0.300387	0	0	0	0	0
Contig_304922	0	0	0	0	0	0	0.312065	0.169107	0	0	0	0	0.324806	0.132212	0	0	0	0
Contig_53626	0	0	0	0	0	0	0.211651	1.26487	0.0899038	0	0	0	0.139359	0.111071	0	0	0	0
Contig_368256	0	0	0	0	0	0	0	0	0	0	0	0	0.464502	0	0	0	0	0
Contig_53509	0	0	0	0	0	0	0.201856	0.631747	0	0	0	0	0	0.106373	0	0	0	0
Contig_369096	0	0	0	0	0	0	0	0	0	0	0	0	0.459301	0	0	0	0	0
Contig_303395	0	0	0	0	0	0	0.406886	0	0	0	0	0	0	0	0	0	0	0
Contig_59149	0	0	0	0	0	0	0.61833	0.232819	0	0	0	0	0	0	0	0	0	0
Contig_137925	0	0.466374	0	0	0	0	0	0.257392	0.810165	0	0	0	0.185317	0.704617	0.289005	0	0	0
Contig_307546	0	0	0	0	0	0	0.210467	0	0	0	0	0	0	0	0	0	0	0
Contig_4065	0	0.26133	0	0	0	0	0.237658	0.523787	0	0	0	0	0.241375	0.212048	0	0	0	0
Contig_367940	0	0	0	0	0	0	0	0	0	0	0	0	0.422497	0	0	0	0	0
Contig_546162	0	0	0	0	0	0	0.190239	0.103566	0	0	0	0	0.251811	0.197605	0.214543	0	0	0
Contig_308206	0	0	0	0	0	0	0.233055	0	0	0	0	0	0.134741	0	0	0	0	0
Contig_54243	0	0	0	0	0	0	0.225698	1.10805	0	0	0	0	0.139239	0	0	0	0	0
Contig_55116	0	0	0	0	0	0	0.125503	0.423553	0	0	0	0	0	0	0	0	0	0
Contig_367990	0	0	0	0	0	0	0	0	0	0	0	0	1.2936	0.144026	0	0.403977	0	0
Contig_57061	0	0	0	0	0	0	0.284647	0.225752	0	0	0	0	0.158073	0.192906	0	0	0	0
Contig_372104	0	0	0	0	0	0	0.36194	0.110436	0	0	0	0	0.306615	0.19296	0	0	0	0
Contig_370099	0	0.211693	0	0	0	0	0.205239	0.660912	0	0	0	0	0.266046	0.189292	0	0	0	0
Contig_55338	0	0	0	0	0	0	0.22702	1.06081	0	0	0	0	0.107616	0	0	0	0	0
Contig_309315	0	0	0	0	0	0	0.139132	0	0	0	0	0	0	0	0	0	0	0
Contig_58059	0	0	0	0	0	0	0	0.604216	0	0	0	0	0	0	0	0	0	0
Contig_368830	0	0	0	0	0	0	0.26992	0	0	0	0	0	0.703182	0.136298	0	0	0	0
Contig_55132	0	0	0	0	0	0	0.107139	0.451191	0	0	0	0	0.261386	0	0	0	0	0
Contig_545956	0	0	0	0	0	0	0.16352	0.107426	0	0	0	0	0.183788	0.21697	0.228122	0	0	0
Contig_53993	0	0	0	0	0	0	0.203821	0.972346	0	0	0	0	0	0	0	0	0	0
Contig_368639	0	0	0	0	0	0	0.119822	0.45071	0	0	0	0	0.293177	0	0	0	0	0
Contig_370757	0	0	0	0	0	0	0	0	0	0	0	0	0.254657	0	0	0	0	0
Contig_307829	0	0	0	0	0	0	0.154457	0	0	0	0	0	0.130792	0.160714	0	0	0	0
Contig_4482	0	0.49536	0	0	0	0	0.205374	0.117414	0	0	0	0	0	0.123246	0.0936274	0	0	0
Contig_368001	0	0	0	0	0	0	0	0	0	0	0	0	0.381076	0	0	0.230493	0	0
Contig_368836	0	0	0	0	0	0	0.125409	0.0874259	0	0	0	0	0.373277	0	0	0	0	0
Contig_369631	0	0	0	0	0	0	0.177376	0	0	0	0	0	0.296035	0	0	0	0	0
Contig_305322	0	0	0	0	0	0	0.267473	0	0	0	0	0	0.119616	0	0	0	0	0
Contig_371488	0	0	0	0	0	0	0.137777	0	0	0	0	0	0.196629	0	0	0	0	0
Contig_56724	0	0	0	0	0	0	0.196829	0.947004	0	0	0	0	0.0863248	0	0	0	0	0
Contig_24568074	0	0	0	0	0	0	0.284437	0.354926	0	0	0	0	0.106619	0.150117	0	0	0	0
Contig_54702	0	0	0	0	0	0	0.235954	0.414221	0.143016	0	0	0	0.177968	0.54815	0.264117	0	0	0
Contig_369341	0	0	0	0	0	0	0	0	0	0	0	0	0.325289	0	0	0	0	0
Contig_24572895	0	0	0	0	0	0	0	0	0	0	0	0	0.393215	0	0	0	0	0
Contig_59921	0	0	0	0	0	0	0	0.198937	0	0	0	0	0	0.12294	0	0	0	0
Contig_370245	0	0	0	0	0	0	0	0.196329	0.125018	0	0	0	0.229438	0.22711	0	0	0	0
Contig_138788	0	0.283183	0	0	0	0	0.277543	0.166803	0	0	0	0	0.226547	0.202199	0	0	0	0
Contig_368166	0	0	0	0	0	0	0.117927	0	0	0	0	0	0.448068	0	0	0.248489	0	0
Contig_1063405	0	0	0	0	0	0	0.190911	0	0	0	0	0	1.16259	0.141764	0	0.361126	0	0
Contig_60716	0	0.250811	0	0	0	0	0.106577	0.3449	0	0	0	0	0.105804	0.147465	0	0	0	0
Contig_305376	0	0	0	0	0	0	0.259838	0.298902	0	0	0	0	0	0.13889	0	0	0	0
Contig_54275	0	0.297242	0	0	0	0	0	0.360677	0	0	0	0	0.135296	0.139767	0	0	0	0
Contig_55444	0	0	0	0	0	0	0.153195	0.757805	0	0	0	0	0.105613	0	0	0	0	0
Contig_371321	0	0	0	0	0	0	0.178406	0.228164	0	0	0	0	0.39726	0	0	0	0	0
Contig_368263	0	0	0	0	0	0	0.301538	0.19365	0	0	0	0	0.356391	0.153496	0	0	0	0
Contig_137842	0	0	0	0	0	0	0	0.146544	0	0	0	0	0.259739	0.290812	0	0	0	0
Contig_370947	0	0	0	0	0	0	0.236135	0.311273	0	0	0	0	0.147834	0.13552	0	0	0	0
Contig_139711	0	0	0	0	0	0	0.245382	0.325826	0	0	0	0	0	0.208392	0	0	0	0
Contig_135566	0	0	0	0	0	0	0	0.1454	0	0	0	0	0.270767	0.255311	0	0	0	0
Contig_138216	0	0.10531	0	0	0	0	0	0.302002	0.201323	0	0	0	0	0.304175	0	0	0	0
Contig_371149	0	0	0	0	0	0	0.17144	0	0	0	0	0	1.25495	0.166717	0	0.308059	0	0
Contig_368482	0	0	0	0	0	0	0	0.1155	0	0	0	0	0.298787	0	0	0	0	0
Contig_306433	0	0	0	0	0	0	0.194351	0	0	0	0	0	0	0	0	0	0	0
Contig_24573387	0	0	0	0	0	0	0	0.287546	0	0	0	0	0.152302	0.0985753	0	0	0	0
Contig_24574429	0	0	0	0	0	0	0.170829	0.926026	0	0	0	0	0	0	0	0	0	0
Contig_372291	0	0	0	0	0	0	0.108811	0.0971976	0	0	0	0	0.333626	0	0	0	0	0
Contig_370582	0	0	0	0	0	0	0.203439	0	0	0	0	0	0.546606	0.0905423	0	0	0	0
Contig_53762	0	0	0	0	0	0	0.116192	0.411085	0	0	0	0	0	0	0	0	0	0
Contig_306060	0	0	0	0	0	0	0.190525	0.243446	0	0	0	0	0	0	0	0	0	0
Contig_310041	0	0	0	0	0	0	0.159716	0	0	0	0	0	0	0.183681	0	0	0	0
Contig_371176	0	0	0	0	0	0	0.158904	0	0	0	0	0	0.192266	0	0	0	0	0
Contig_305495	0	0	0	0	0	0	0.240036	0	0	0	0	0	0.196531	0	0	0	0	0
Contig_61698	0	0	0	0	0	0	0	0.365287	0	0	0	0	0	0.164151	0	0	0	0
Contig_371875	0	0	0	0	0	0	0.129359	0	0	0	0	0	0.192338	0	0	0	0	0
Contig_370609	0	0	0	0	0	0	0	0.334205	0	0	0	0	0.255707	0	0	0	0	0
Contig_57930	0	0	0	0	0	0	0	0.212372	0	0	0	0	0	0	0	0	0	0
Contig_53515	0	0	0	0	0	0	0	0.423884	0	0	0	0	0.27041	0	0	0	0	0
Contig_24574211	0	0	0	0	0	0	0	0.127843	0	0	0	0	0	0	0	0	0	0
Contig_548958	0	0	0	0	0	0	0.206068	0.619793	1.27862	0	0	0	0.233186	0.314356	0.158667	0	0	0
Contig_371523	0	0	0	0	0	0	0.194721	0	0	0	0	0	0.541113	0	0	0	0	0
Contig_370145	0	0	0	0	0	0	0	0	0	0	0	0	0.21263	0	0	0	0	0
Contig_54693	0	0	0	0	0	0	0.162341	0.588637	0	0	0	0	0	0	0	0	0	0
Contig_371356	0	0	0	0	0	0	0	0	0	0	0	0	0.45388	0	0	0	0	0
Contig_306052	0	0	0	0	0	0	0.245783	0	0	0	0	0	0.131766	0	0	0	0	0
Contig_985251	0	0.326155	0	0	0	0	0.628058	1.24839	0.430689	0.673872	0	0	0.477747	0.7812	0.300031	0.0829465	0	0
Contig_53377	0	0	0	0	0	0	0	0.597157	0.241899	0	0	0	0	0.111947	0	0	0	0
Contig_306734	0	0	0	0	0	0	0.211444	0	0	0	0	0	0	0	0	0	0	0
Contig_372001	0	0	0	0	0	0	0	0	0	0	0	0	0.297583	0	0	0	0	0
Contig_543263	0	0	0	0	0	0	0	0	0.215855	0	0	0	0	0.25705	0.34636	0	0	0
Contig_302768	0	0	0	0	0	0	0.231648	0	0	0	0	0	0	0	0	0	0	0
Contig_138153	0	0.260455	0	0	0	0	0	0	0	0	0	0	0	0.193459	0	0	0	0
Contig_304363	0	0	0	0	0	0	0.188724	0	0	0	0	0	0	0	0	0	0	0
Contig_135471	0	0	0	0	0	0	0	0	0	0	0	0	0.121514	0.126712	0	0	0	0
Contig_308773	0	0.140965	0	0	0	0	0.262661	0.255235	0.105582	0	0	0	0.287883	0.240366	0.114969	0	0	0
Contig_368969	0	0	0	0	0	0	0	0	0	0	0	0	0.342094	0	0	0	0	0
Contig_131669	0	0	0	0	0	0	0	0	0	0	0	0	0.333047	0.507415	0	0	0	0
Contig_370000	0	0	0	0	0	0	0.114033	0	0	0	0	0	0.308019	0	0	0	0	0
Contig_552788	0	0	0	0	0	0	0.248603	0	0.119249	0	0	0	0.196877	0.191519	0.166877	0	0	0
Contig_24574329	0	0	0	0	0	0	0	0.330501	0	0	0	0	0.162135	0	0	0	0	0
Contig_1116	0	0.530066	0	0	0	0	0.171534	0.399498	0.273552	0	0	0	0.502657	0.563698	0.904212	0	0	0
Contig_59553	0	0	0	0	0	0	0.193742	1.03359	0.225962	0	0	0	0.233382	0.173677	0	0	0	0
Contig_306043	0	0.367062	0	0	0	0	0.157093	0.316133	0.22732	0	0	0	0.334331	0.407957	0.698748	0	0	0
Contig_1064243	0	0	0	0	0	0	0	0	0	0	0	0	0.933949	0	0	0.322625	0	0
Contig_58603	0	0	0	0	0	0	0.1937	0.510955	0	0	0	0	0	0	0	0	0	0
Contig_370350	0	0	0	0	0	0	0.130509	0	0	0	0	0	0.251038	0	0	0	0	0
Contig_308022	0	0	0	0	0	0	0.291488	0	0	0	0	0	0	0	0	0	0	0
Contig_309752	0	0	0	0	0	0	0.271612	0	0	0	0	0	0	0	0	0	0	0
Contig_24572783	0	0	0	0.100251	0.201588	0.127951	0	0.197815	0.128109	0	0.122221	0	0.10285	0.199091	0	0	0.155677	0.217025
Contig_499778	0	0	0	0	0	0	0	0.227798	0.270581	0	0	0	0	0	0	0	0	0
Contig_53517	0	0	0	0	0	0	0.128023	0.45211	0	0	0	0	0	0	0	0	0	0
Contig_61901	0	0	0	0	0	0	0	0.300015	0	0	0	0	0.256439	0.170764	0	0	0	0
Contig_59872	0	0	0	0	0	0	0	0.255209	0	0	0	0	0	0	0	0	0	0
Contig_56504	0	0	0	0	0	0	0	0.458928	0	0	0	0	0	0	0	0	0	0
Contig_372022	0	0	0	0	0	0	0.150878	0	0	0	0	0	0.202881	0	0	0	0	0
Contig_308171	0	0	0	0	0	0	0.185838	0.779153	0	0	0	0	0	0	0	0	0	0
Contig_55465	0	0	0	0	0	0	0	0.349274	0	0	0	0	0	0	0	0	0	0
Contig_308349	0	0	0	0	0	0	0.196571	0	0	0	0	0	0	0	0	0	0	0
Contig_370826	0	0	0	0	0	0	0	0.267479	0	0	0	0	0.249729	0	0	0	0	0
Contig_53398	0	0	0	0	0	0	0	0.415879	0	0	0	0	0	0	0	0	0	0
Contig_307863	0	0	0	0	0	0	0.201901	0	0	0	0	0	0	0	0	0	0	0
Contig_370302	0	0	0	0	0	0	0	0	0	0	0	0	0.452446	0	0	0.205537	0	0
Contig_368907	0	0	0	0	0	0	0.230079	0	0	0	0	0	0.650601	0.11088	0	0	0	0
Contig_1211	0	0.401659	0	0	0	0	0.150028	0.256512	0.259941	0	0	0	0.293627	0.34914	0.59312	0	0	0
Contig_61883	0	0	0	0	0	0	0	0.214134	0.218432	0	0	0	0	0	0	0	0	0
Contig_369798	0	0	0	0	0	0	0	0	0	0	0	0	0.205007	0	0	0	0	0
Contig_369244	0	0	0	0	0	0	0	0	0	0	0	0	0.429423	0	0	0	0	0
Contig_368046	0	0	0	0	0	0	0	0	0	0	0	0	0.368381	0	0	0.240749	0	0
Contig_54093	0	0	0	0	0	0	0	0.869439	0	0	0	0	0	0	0	0	0	0
Contig_1268205	0	0	0	0	0.109877	0	0	0.18189	0	0	0	0	0	0.143775	0	0	0.14432	0.244657
Contig_56774	0	0	0	0	0	0	0.110333	0.215	0	0	0	0	0	0	0	0	0	0
Contig_305805	0	0	0	0	0	0	0.238778	0	0	0	0	0	0.125745	0	0	0	0	0
Contig_55737	0	0	0	0	0	0	0.154136	0.257841	0	0	0	0	0.10917	0.173181	0	0	0	0
Contig_53687	0	0	0	0	0	0	0	0.266047	0	0	0	0	0	0	0	0	0	0
Contig_54001	0	0	0	0	0	0	0	0.365073	0.225571	0	0	0	0.161602	0.680882	0.176538	0	0	0
Contig_370392	0	0	0	0.184094	0	0	0	0.169318	0	0	0	0	0.11859	0	0	0	0	0
Contig_370321	0	0	0	0	0	0	0	0	0	0	0	0	0.336682	0	0	0.266535	0	0
Contig_54969	0	0	0	0	0	0	0	0.286279	0	0	0	0	0	0	0	0	0	0
Contig_53693	0	0	0	0	0	0	0	0.321018	0	0	0	0	0	0.129845	0	0	0	0
Contig_24578923	0	0	0	0	0	0	0	0.347123	0	0	0	0	0	0	0	0	0	0
Contig_55362	0	0.120929	0	0	0	0	0	0.346327	0.199391	0	0	0	0.142842	0.596128	0.138587	0	0	0
Contig_57285	0	0	0	0	0	0	0.127372	0.432602	0.312667	0	0	0	0.243716	0.304259	0.120711	0	0	0
Contig_371671	0	0	0	0	0	0	0.135478	0	0	0	0	0	0.252897	0	0	0	0	0
Contig_500492	0	0	0	0	0	0	0	0.595239	0.174964	0	0	0	0.129917	0	0	0	0	0
Contig_1067335	0	0	0	0	0	0	0	0	0	0	0	0	0.757072	0	0	0.274099	0	0
Contig_369972	0	0	0	0	0	0	0	0	0	0	0	0	0.34066	0	0	0	0	0
Contig_136440	0	0.121065	0	0	0	0	0	0.330651	0.135616	0	0	0	0.14401	0.6373	0	0	0	0
Contig_368085	0	0	0	0	0	0	0	0	0	0	0	0	1.156	0	0	0.278847	0	0
Contig_61352	0	0	0	0	0	0	0.207581	1.00764	0.221457	0	0	0	0.233552	0.179756	0	0	0	0
Contig_59009	0	0	0	0	0	0	0.238715	0.162133	0	0	0	0	0	0.113178	0	0	0	0
Contig_500710	0	0	0	0	0	0	0	0.874259	0.282056	0	0	0	0.113387	0.136299	0	0	0	0
Contig_501228	0	0	0	0	0	0	0	0.324365	0.212239	0	0	0	0.1575	0	0	0	0	0
Contig_58616	0	0	0	0	0	0	0	0.278161	0.435761	0	0	0	0.166078	0	0	0	0	0
Contig_1064124	0	0	0	0	0	0	0	0	0	0	0	0	0.540462	0	0	0.44088	0	0
Contig_58341	0	0	0	0	0	0	0	0.198516	0	0	0	0	0	0	0	0	0	0
Contig_58127	0	0	0	0	0	0	0	0.333709	0	0	0	0	0.183372	0	0	0	0	0
Contig_368934	0	0	0	0	0	0	0.139156	0	0	0	0	0	0.173735	0	0	0	0	0
Contig_54197	0	0	0	0	0	0	0	0.573613	0	0	0	0	0	0	0	0	0	0
Contig_60026	0	0	0	0	0	0	0	0.298911	0.208185	0	0	0	0.13772	0.644677	0.147221	0	0	0
Contig_368022	0	0	0	0	0	0	0	0	0	0	0	0	0.378166	0.251781	0	0	0	0
Contig_371253	0	0	0	0	0	0	0	0	0	0	0	0	0.261322	0	0	0	0	0
Contig_368394	0	0.376188	0	0	0	0	0	1.03238	0.360515	0	0	0	0.373425	0.430793	0.376053	0	0	0
Contig_367974	0	0	0	0	0	0	0.143568	13.22	0	0	0	0	0.511242	0.219988	0	0	0	0
Contig_368549	0	0	0	0	0	0	0	0	0	0	0	0	0.217068	0	0	0	0	0
Contig_24566781	0	0.153118	0	0	0	0	0	0	0	0	0	0	0.0874256	0.138176	0.119815	0	0	0
Contig_60703	0	0	0	0	0	0	0	0.2399	0	0	0	0	0	0	0	0	0	0
Contig_61602	0	0	0	0	0	0	0	0.31795	0	0	0	0	0	0	0	0	0	0
Contig_369951	0	0.129206	0	0	0	0	0.164027	0.178425	0	0	0	0	0.599652	0.184335	0.334911	0	0	0
Contig_988014	0	0	0	0.326624	0.363101	0.195842	0	0	0	0.317805	0.322567	0	0	0	0	0.101898	0.455104	0.132117
Contig_138626	0	0	0	0	0	0	0	0.182419	0.133017	0	0	0	0.118084	0.224781	0	0	0	0
Contig_498324	0	0	0	0	0	0	0	0	0.525441	0	0	0	0	0	0	0	0	0
Contig_59053	0	0	0	0	0	0	0	0.914218	0.109263	0	0	0	0	0	0	0	0	0
Contig_53414	0	0	0	0	0	0	0.13788	0.522265	0	0	0	0	0	0.113641	0	0	0	0
Contig_136014	0	0.14817	0	0	0	0	0	0	0.113418	0.0920668	0	0	0.143241	0.195569	0.100705	0	0	0
Contig_55498	0	0.280474	0	0	0	0	0	0.283826	0.236591	0	0	0	0.284553	0.322878	0.5593	0	0	0
Contig_56053	0	0	0	0	0	0	0	0.871483	0.235776	0	0	0	0	0.132141	0	0	0	0
Contig_53604	0	0	0	0	0	0	0	0.376679	0	0	0	0	0	0	0	0	0	0
Contig_370860	0	0	0	0	0	0	0	0.34294	0	0	0	0	0.268803	0	0	0	0	0
Contig_57574	0	0	0	0	0	0	0	0.23986	0	0	0	0	0	0	0	0	0	0
Contig_53490	0	0	0	0	0	0	0	0.608715	0	0	0	0	0	0	0	0	0	0
Contig_24573733	0	0	0	0	0	0	0	0	0	0	0	0	0.354607	0	0	0	0	0
Contig_371618	0	0	0	0	0	0	0	0	0	0	0	0	0.330697	0	0	0	0	0
Contig_58619	0	0	0	0	0	0	0	0.21096	0.192844	0	0	0	0	0	0	0	0	0
Contig_137507	0	0	0	0	0	0	0	0	0	0	0	0	0.494323	0.203325	0	0	0	0
Contig_1063498	0	0	0	0	0	0	0	0	0	0	0	0	0.815461	0	0	0.293957	0	0
Contig_24570409	0	0	0	0	0	0	0	0	0.417694	0	0	0	0.185254	0.707765	0.334017	0	0	0
Contig_304047	0	0	0	0	0	0	0.268761	0	0	0	0	0	0.184082	0.0911799	0	0	0	0
Contig_60630	0	0	0	0	0	0	0	2.04851	0	0	0	0	0.182649	0.131669	0	0	0	0
Contig_1064427	0	0	0	0	0	0	0	0	0	0	0	0	0.704641	0	0	0.287825	0	0
Contig_56326	0	0	0	0	0	0	0	0.164452	0	0	0	0	0.246218	0	0	0	0	0
Contig_1065496	0	0	0	0	0	0	0	0	0	0	0	0	0.77237	0	0	0.278261	0	0
Contig_58480	0	0	0	0	0	0	0	0.323151	0	0	0	0	0	0	0	0	0	0
Contig_1063392	0	0	0	0.416059	0	0	0	0.112432	0	0.532718	0	0	0	0	0	0.306378	0	0
Contig_57815	0	0	0	0	0	0	0.124794	0.357205	0	0	0	0	0	0	0	0	0	0
Contig_369149	0	0	0	0	0	0	0.230787	0.0811917	0	0	0	0	0.21061	0	0	0	0	0
Contig_308348	0	0	0	0	0	0	0.230687	0	0	0	0	0	0	0	0	0	0	0
Contig_58588	0	0	0	0	0	0	0	0.278842	0	0	0	0	0	0.143966	0	0	0	0
Contig_371407	0	0	0	0	0	0	0	0	0	0	0	0	0.241015	0	0	0	0	0
Contig_368483	0	0	0	0	0	0	0	0	0	0	0	0	1.1541	0	0	0.273869	0	0
Contig_370591	0	0	0	0	0	0	0.100348	0	0	0	0	0	0.253577	0.129143	0	0	0	0
Contig_368351	0	0	0	0	0	0	0	0	0	0	0	0	0.325149	0	0	0	0	0
Contig_132325	0	0.143621	0	0	0	0	0.116806	0.0996928	0	0	0	0	0.157643	0.606058	0.147014	0	0	0
Contig_62576	0	0	0	0	0	0	0	1.52547	2.32193	0	0	0	0.218465	0.212018	0	0	0	0
Contig_53504	0	0	0	0	0	0	0	0.578767	0	0	0	0	0	0	0	0	0	0
Contig_371590	0	0	0	0	0	0	0	0.17341	0	0	0	0	0.201941	0	0	0	0	0
Contig_55135	0	0	0	0	0	0	0	0.334071	0	0	0	0	0	0.135152	0	0	0	0
Contig_57152	0	0	0	0	0	0	0	0.187292	0	0	0	0	0	0	0	0	0	0
Contig_53610	0	0	0	0	0	0	0	0.446347	0.129632	0	0	0	0	0	0	0	0	0
Contig_704052	0	0	0	0.690166	0.119805	0	0	0	0	0.428535	0.17991	0	0	0	0	0.466409	0	0
Contig_303625	0	0	0	0	0	0	0.162419	0.222841	0	0	0	0	0.124061	0.196473	0	0	0	0
Contig_308454	0	0	0	0	0	0	0.180044	0	0	0	0	0	0	0	0	0	0	0
Contig_371829	0	0	0	0	0	0	0	0	0	0	0	0	0.157104	0	0	0	0	0
Contig_929016	0	0	0	0.445397	0	0	0	0.14729	0	0.519247	0	0	0.133316	0	0	0.307696	0	0
Contig_60914	0	0	0	0	0	0	0	0.341449	0.574658	0	0	0	0	0	0	0	0	0
Contig_138961	0	0	0	0	0	0	0	0	0	0	0	0	0	0.171377	0	0	0	0
Contig_372120	0	0	0	0	0	0	0	0	0	0	0	0	0.969813	0	0	0.257345	0	0
Contig_369378	0	0	0	0	0	0	0.0919697	0	0	0	0	0	0.195419	0	0	0	0	0
Contig_61915	0	0	0	0	0	0	0	0.224315	0	0	0	0	0	0	0	0	0	0
Contig_55786	0	0	0	0	0	0	0	0.271561	0	0	0	0	0	0	0	0	0	0
Contig_369851	0	0.148021	0	0	0	0	0.240538	0.172426	0	0	0	0	0.276654	0.191709	0	0	0	0
Contig_368117	0	0	0	0	0	0	0	0	0	0	0	0	0.315202	0	0	0	0	0
Contig_368748	0	0	0	0	0	0	0	0	0	0	0	0	0.253033	0	0	0	0	0
Contig_54143	0	0	0	0	0	0	0	0.312956	0	0	0	0	0	0	0	0	0	0
Contig_369971	0	0	0	0	0	0	0	0	0	0	0	0	0.214865	0	0	0	0	0
Contig_138156	0	0.15735	0	0	0	0	0	0.193387	0.164621	0.0837823	0	0	0.142087	0.29099	0	0	0	0
Contig_370846	0	0	0	0	0	0	0	0	0	0	0	0	0.37282	0	0	0	0	0
Contig_502796	0	0	0	0	0	0	0	0	0.181827	0	0	0	0	0	0	0	0	0
Contig_369513	0	0.410929	0	0	0	0	0	0.234716	0.268324	0	0	0	0.374086	0.392098	0.645539	0	0	0
Contig_372137	0	0	0	0	0	0	0	0	0	0	0	0	0.319026	0.0968541	0	0	0	0
Contig_58108	0	0	0	0	0	0	0	1.11958	0	0	0	0	0.185514	0.12582	0	0	0	0
Contig_61286	0	0	0	0	0	0	0	0.188177	0.121287	0	0	0	0	0	0	0	0	0
Contig_53446	0	0	0	0	0	0	0	1.52007	0	0	0	0	0.0917398	0	0	0	0	0
Contig_369929	0	0	0	0	0	0	0	0.106616	0	0	0	0	0.210774	0	0	0	0	0
Contig_62796	0	0	0	0	0	0	0	0.164063	0	0	0	0	0	0	0	0	0	0
Contig_545369	0	0	0	0	0	0	0	0.285491	0.295903	0	0	0	0.146186	0.648667	0.216335	0	0	0
Contig_309687	0	0	0	0	0	0	0.126341	0	0	0	0	0	0	0	0	0	0	0
Contig_56365	0	0	0	0	0	0	0	0.21814	0	0	0	0	0.148002	0	0	0	0	0
Contig_370786	0	0	0	0	0	0	0	0	0	0	0	0	0.185102	0	0	0	0	0
Contig_369883	0	0	0	0	0	0	0	0.173502	0	0	0	0	0.214785	0	0	0	0	0
Contig_371838	0	0	0	0	0	0	0	0	0	0	0	0	0.278747	0	0	0	0	0
Contig_24576876	0	0	0	0	0	0	0	0	0	0	0	0	0	0.139969	0	0	0	0
Contig_53742	0	0	0	0	0	0	0	0.549171	0.172544	0	0	0	0	0	0	0	0	0
Contig_54294	0	0	0	0	0	0	0.104813	0.404116	0	0	0	0	0	0	0	0	0	0
Contig_370427	0	0	0	0	0	0	0.111269	0	0	0	0	0	0.274926	0.160868	0	0	0	0
Contig_59189	0	0	0	0	0	0	0	0.201775	0	0	0	0	0	0	0	0	0	0
Contig_59801	0	0	0	0	0	0	0	0.236673	0.135915	0	0	0	0	0.173117	0	0	0	0
Contig_499700	0	0	0	0	0	0	0	0.416875	0.297234	0	0	0	0.134868	0.159805	0	0	0	0
Contig_55519	0	0.154597	0	0	0	0	0.158447	0.224697	0	0	0	0	0.223884	0.175673	0	0	0	0
Contig_53675	0	0	0	0	0	0	0	0.540469	0	0	0	0	0	0	0	0	0	0
Contig_139681	0	0.126035	0	0	0	0	0	0	0	0	0	0	0.181951	0.262838	0.115971	0	0	0
Contig_24578817	0	0	0	0	0	0	0	0	0	0	0	0	0	0.102625	0	0	0	0
Contig_54486	0	0	0	0	0	0	0	0.381148	0	0	0	0	0	0	0	0	0	0
Contig_55147	0	0	0	0	0	0	0	0.244133	0	0	0	0	0	0	0	0	0	0
Contig_54557	0	0	0	0	0	0	0	0.443294	0	0	0	0	0	0	0	0	0	0
Contig_136319	0	0.126848	0	0	0	0	0	0.284866	0.228524	0	0	0	0	0.263209	0	0	0	0
Contig_62777	0	0	0	0	0	0	0	0.263965	0	0	0	0	0.186062	0	0	0	0	0
Contig_370795	0	0	0	0	0	0	0	0	0	0	0	0	0.28761	0	0	0	0	0
Contig_369994	0	0	0	0	0	0	0	0	0	0	0	0	0.320993	0.102873	0	0	0	0
Contig_53410	0	0	0	0	0	0	0	0.370911	0	0	0	0	0	0	0	0	0	0
Contig_53922	0	0	0	0	0	0	0	0.319758	0	0	0	0	0	0.132573	0	0	0	0
Contig_55164	0	0	0	0	0	0	0	0.497326	0	0	0	0	0	0	0	0	0	0
Contig_53689	0	0	0	0	0	0	0	0.442193	0	0	0	0	0	0	0	0	0	0
Contig_4736	0	0.249662	0	0	0	0	0	0	0	0	0	0	0	0	0	0	0	0
Contig_60165	0	0	0	0	0	0	0	0.267408	0	0	0	0	0.18999	0	0	0	0	0
Contig_54493	0	0	0	0	0	0	0	0.365333	0	0	0	0	0	0	0	0	0	0
Contig_60785	0	0	0	0	0	0	0	0.187039	0.177854	0	0	0	0	0	0	0	0	0
Contig_137371	0	0.26355	0	0	0	0	0	0.469915	0.238208	0	0	0	0	0.349695	0.302618	0	0	0
Contig_56248	0	0	0	0	0	0	0	0.532391	0	0	0	0	0	0	0	0	0	0
Contig_369735	0	0	0	0	0	0	0	0	0	0	0	0	0.307533	0	0	0	0	0
Contig_368756	0	0	0	0	0	0	0	0	0	0	0	0	0.172573	0	0	0	0	0
Contig_53375	0	0	0	0	0	0	0	0.386589	0	0	0	0	0	0	0	0	0	0
Contig_372299	0	0	0	0	0	0	0	0	0	0	0	0	0.26543	0	0	0	0	0
Contig_56190	0	0	0	0	0	0	0	0.286939	0	0	0	0	0	0	0	0	0	0
Contig_24574183	0	0	0	0	0	0	0	0.118749	0	0	0	0	0	0.192916	0.0955178	0	0	0
Contig_932080	0	0	0	0.429179	0	0	0	0.127032	0	0.573396	0	0	0.11221	0	0	0.307047	0	0
Contig_368039	0	0	0	0	0	0	0	0	0	0	0	0	1.02326	0	0	0.308828	0	0
Contig_499481	0	0	0	0	0	0	0	0	0.288663	0	0	0	0.120835	0	0	0	0	0
Contig_131869	0	0	0	0	0	0	0	0.309129	0	0	0	0	0.314824	0.427259	0	0	0	0
Contig_501364	0	0	0	0	0	0	0	0	0.630699	0	0	0	0	0	0	0	0	0
Contig_371901	0	0	0	0	0	0	0	0	0	0	0	0	0.202141	0	0	0	0	0
Contig_369418	0	0	0	0	0	0	0	0	0	0	0	0	0.148536	0	0	0	0	0
Contig_371728	0	0	0	0	0	0	0	0	0	0	0	0	0.762649	0	0	0.269899	0	0
Contig_137092	0	0	0	0	0	0	0	0	0	0	0	0	0	0.128621	0	0	0	0
Contig_370065	0	0	0	0	0	0	0.126891	0	0	0	0	0	0.271226	0	0	0	0	0
Contig_372427	0	0	0	0	0	0	0	0.222691	0.233972	0	0	0	0.128509	0	0	0	0	0
Contig_502426	0	0	0	0	0	0	0	0.18438	0.276963	0	0	0	0	0	0	0	0	0
Contig_54932	0	0	0	0	0	0	0	0.29422	0	0	0	0	0.156586	0	0	0	0	0
Contig_371401	0	0	0	0	0	0	0	0	0	0	0	0	0.260169	0	0	0	0	0
Contig_371887	0	0	0	0	0	0	0	0.100022	0	0	0	0	0.162751	0	0	0	0	0
Contig_371212	0	0	0	0	0	0	0	0	0	0	0	0	0.230779	0	0	0	0	0
Contig_55811	0	0	0	0	0	0	0	0.294708	0	0	0	0	0.189628	0	0	0	0	0
Contig_57263	0	0	0	0	0	0	0	0.427951	0	0	0	0	0	0	0	0	0	0
Contig_501579	0	0	0	0	0	0	0	0	0.170593	0	0	0	0	0	0	0	0	0
Contig_62147	0	0	0	0	0	0	0.146331	0.479395	0	0	0	0	0	0	0	0	0	0
Contig_62836	0	0	0	0	0	0	0	0.564007	0.134956	0	0	0	0	0	0	0	0	0
Contig_1833	0	0.234942	0	0	0	0	0	0	0	0	0	0	0.435739	0.193319	0.327654	0	0	0
Contig_929085	0	0	0	0.448185	0	0	0	0	0	0.519398	0	0	0.10735	0	0	0.281796	0	0
Contig_500891	0	0	0	0	0	0	0	0	0.258648	0	0	0	0	0	0	0	0	0
Contig_139743	0	0	0	0	0	0	0	0	0	0	0	0	0	0.205341	0	0	0	0
Contig_62671	0	0	0	0	0	0	0	0.161371	0	0	0	0	0	0	0	0	0	0
Contig_992897	0	0	0	0.204183	0.29159	0.138261	0	0	0	0.243245	0.208335	0.121332	0	0	0	0	0.425558	0.123487
Contig_133281	0	0	0	0	0	0	0	0.248396	0.18838	0	0	0	0.224252	0.480401	0	0	0	0
Contig_553945	0	0	0	0	0	0	0	0	0	0	0	0	0	0	0.151788	0	0	0
Contig_53427	0	0	0	0	0	0	0	0.437318	0	0	0	0	0	0	0	0	0	0
Contig_308594	0	0	0	0	0	0	0.214919	0.25986	0	0	0	0	0.822803	0.200177	0.61674	0	0	0
Contig_58581	0	0	0	0	0	0	0	0.746633	0.114073	0	0	0	0	0.11947	0.350084	0	0	0
Contig_304732	0	0	0	0	0	0	0.234109	0	0	0	0	0	0.396531	0.181465	0	0	0	0
Contig_59841	0	0	0	0	0	0	0	0.374289	2.18548	0	0	0	0	0	0	0	0	0
Contig_57792	0	0	0	0	0	0	0	0.140864	0	0	0	0	0	0	0	0	0	0
Contig_59825	0	0	0	0	0	0	0	0.538226	0	0	0	0	0	0	0	0	0	0
Contig_55749	0	0	0	0	0	0	0	0.23199	0.098908	0	0	0	0	0.167974	0	0	0	0
Contig_370344	0	0	0	0	0	0	0	0	0	0	0	0	0.243121	0	0	0	0	0
Contig_933392	0	0	0	0.184434	0	0	0	0	0	0.154051	0	0	0	0	0	0.074433	0	0
Contig_369711	0	0	0	0	0	0	0	0	0	0	0	0	0.198658	0	0	0	0	0
Contig_370825	0	0	0	0	0	0	0	0	0	0	0	0	0.172036	0	0	0	0	0
Contig_57787	0	0	0	0	0	0	0	0.195846	0	0	0	0	0	0	0	0	0	0
Contig_139875	0	0	0	0	0	0	0	0	0	0	0	0	0.442486	0.210548	0.1098	0	0	0
Contig_368678	0	0	0	0	0	0	0	0	0	0	0	0	1.03873	0	0	0.202157	0	0
Contig_59298	0	0	0	0	0	0	0	0.232879	0	0	0	0	0	0	0	0	0	0
Contig_1065204	0	0	0	0	0	0	0	0	0	0	0	0	0.257401	0	0	0.301066	0	0
Contig_370487	0	0	0	0	0	0	0.157295	0.693944	0.125604	0	0	0	0.179784	0.131304	0	0	0	0
Contig_56311	0	0	0	0	0	0	0	0.214536	0	0	0	0	0.134215	0	0	0	0	0
Contig_500549	0	0	0	0	0	0	0	0	0.196488	0	0	0	0	0	0	0	0	0
Contig_368072	0	0	0	0	0	0	0	0	0	0	0	0	1.07058	0	0	0	0	0
Contig_134080	0	0	0	0	0	0	0	0	0	0	0	0	0.18045	0.252949	0	0	0	0
Contig_135609	0	0	0	0	0	0	0	0	0	0	0	0	0.391794	0.224434	0	0	0	0
Contig_370734	0	0	0	0	0	0	0	0	0	0	0	0	0.274346	0	0	0	0	0
Contig_498444	0	0	0	0	0	0	0	0	0.359335	0	0	0	0	0	0	0	0	0
Contig_57750	0	0	0	0	0	0	0	0.386872	0	0	0	0	0	0	0	0	0	0
Contig_59641	0	0	0	0	0	0	0	0.167523	0.538904	0	0	0	0	0.284056	0	0	0	0
Contig_54373	0	0	0	0	0	0	0	0.708764	0	0	0	0	0	0	0	0	0	0
Contig_498487	0	0	0	0	0	0	0	0.091544	0.331734	0	0	0	0.0956273	0	0	0	0	0
Contig_308956	0	0	0	0	0	0	0.19165	0	0	0	0	0	0.621104	0.119537	0.310803	0	0	0
Contig_139344	0	0	0	0	0	0	0	0.136575	0	0	0	0	0.11286	0.278338	0	0	0	0
Contig_368933	0	0	0	0	0	0	0.137034	0	0	0	0	0	0.22912	0	0	0	0	0
Contig_56628	0	0	0	0	0	0	0	0.234413	0	0	0	0	0	0.150273	0	0	0	0
Contig_53360	0	0	0	0	0	0	0	1.02963	0.238058	0	0	0	0.164639	0.109833	0	0	0	0
Contig_56476	0	0	0	0	0	0	0	0.294823	0	0	0	0	0	0	0	0	0	0
Contig_58158	0	0.278427	0	0	0	0	0	0.186168	0.471723	0	0	0	0	0.399769	0.221871	0	0	0
Contig_56285	0	0	0	0	0	0	0	0.444993	0	0	0	0	0	0	0	0	0	0
Contig_58940	0	0	0	0	0	0	0	0.285905	1.26044	0	0	0	0	0	0	0	0	0
Contig_55008	0	0	0	0	0	0	0	0.398704	0	0	0	0	0	0	0	0	0	0
Contig_56931	0	0	0	0	0	0	0	0.157521	0	0	0	0	0	0	0	0	0	0
Contig_371268	0	0	0	0	0	0	0.109383	0	0	0	0	0	0.390483	0	0	0	0	0
Contig_53431	0	0	0	0	0	0	0	0.74188	0.23125	0	0	0	0	0.114601	0	0	0	0
Contig_369755	0	0	0	0	0	0	0	0	0	0	0	0	0.23538	0	0	0	0	0
Contig_498389	0	0	0	0	0	0	0	0.128362	0.794048	0	0	0	0	0	0	0	0	0
Contig_368780	0	0	0	0	0	0	0	0.226026	0	0	0	0	0.332135	0.156902	0	0	0	0
Contig_57562	0	0	0	0	0	0	0	0.24685	0	0	0	0	0	0	0	0	0	0
Contig_546880	0	0	0	0	0	0	0	0	0	0	0	0	0	0	0.323632	0	0	0
Contig_500929	0	0	0	0	0	0	0	0	0.293119	0	0	0	0.141521	0	0	0	0	0
Contig_498793	0	0	0	0	0	0	0	0.490259	0.277449	0	0	0	0	0	0	0	0	0
Contig_135275	0	0	0	0	0	0	0	0	0	0	0	0	0.110608	0.2776	0	0	0	0
Contig_553036	0	0.204262	0	0	0	0	0	0	0	0	0	0	0.293788	0.141655	0.538123	0	0	0
Contig_57808	0	0	0	0	0	0	0	0.168026	0	0	0	0	0	0	0	0	0	0
Contig_53408	0	0	0	0	0	0	0	0.577473	0.0980355	0	0	0	0	0	0	0	0	0
Contig_500128	0	0	0	0	0	0	0	0.114863	0.770692	0	0	0	0	0	0	0	0	0
Contig_369194	0	0	0	0	0	0	0	0	0	0	0	0	0.2139	0	0	0	0	0
Contig_370845	0	0	0	0	0	0	0	0	0	0	0	0	0.189192	0	0	0	0	0
Contig_501566	0	0	0	0	0	0	0	0	0.343332	0	0	0	0	0	0	0	0	0
Contig_368867	0	0	0	0	0	0	0	0	0	0	0	0	0.240773	0	0	0	0	0
Contig_499076	0	0	0	0	0	0	0	0	0.336576	0	0	0	0.15447	0	0	0	0	0
Contig_139851	0	0	0	0	0	0	0.15072	0	0	0	0	0	0	0.178225	0	0	0	0
Contig_57616	0	0	0	0	0	0	0	0.868179	0.0868843	0	0	0	0	0	0	0	0	0
Contig_498641	0	0	0	0	0	0	0	0.08318	0.379775	0	0	0	0.101378	0	0	0	0	0
Contig_62622	0	0	0	0	0	0	0	0.583894	0	0	0	0	0	0	0	0	0	0
Contig_60857	0	0	0	0	0	0	0	0.446025	0	0	0	0	0	0	0	0	0	0
Contig_369790	0	0	0	0	0	0	0	0	0	0	0	0	0.272604	0	0	0	0	0
Contig_57120	0	0	0	0	0	0	0	0.437074	0	0	0	0	0	0	0	0	0	0
Contig_56346	0	0	0	0	0	0	0	0.660081	0	0	0	0	0.123042	0	0	0	0	0
Contig_58652	0	0	0	0	0	0	0	0.749642	0.126337	0	0	0	0	0	0	0	0	0
Contig_368225	0	0	0	0	0	0	0.17158	2.17381	0.647692	0	0	0	0.501616	1.14624	0.10876	0	0	0
Contig_62325	0	0	0	0	0	0	0	0.231293	0	0	0	0	0	0	0	0	0	0
Contig_368370	0	0	0	0	0	0	0	0	0	0	0	0	0.30276	0.130031	0	0	0	0
Contig_933903	0	0	0	0.191842	0	0	0	0	0	0.178055	0	0	0	0	0	0.0993872	0	0
Contig_307124	0	0	0	0	0	0	0.314252	0.678881	0	0	0	0	0.114033	0	0	0	0	0
Contig_369055	0	0	0	0	0	0	0	0	0	0	0	0	0.255674	0	0	0	0	0
Contig_368942	0	0.229884	0	0	0.181577	0.265276	0	0.44666	0.332006	0	0.151246	0.1677	0.230944	1.04501	0.245417	0	0.111809	0.280421
Contig_134994	0	0	0	0	0	0	0	0	0	0	0	0	0	0.225879	0.122895	0	0	0
Contig_53575	0	0.13232	0	0	0	0	0	0.37918	1.59829	0	0	0	0	0	0	0	0	0
Contig_58584	0	0	0	0	0	0	0	0.190631	0.0897343	0	0	0	0	0	0	0	0	0
Contig_368554	0	0	0	0	0	0	0	0	0	0	0	0	0.292672	0	0	0	0	0
Contig_131641	0	0	0	0	0	0	0	0.35178	0.225447	0	0	0	0.472568	0.508871	0.0928536	0	0	0
Contig_53879	0	0	0	0	0	0	0	0.54376	0	0	0	0	0	0	0	0	0	0
Contig_53489	0	0	0	0	0	0	0	0.328518	0	0	0	0	0	0	0	0	0	0
Contig_58291	0	0	0	0	0	0	0	0.320739	0	0	0	0	0.290192	0.413756	0	0	0	0
Contig_369170	0	0	0	0	0	0	0	0	0	0	0	0	0.284634	0	0	0	0	0
Contig_57236	0	0	0	0	0	0	0	2.40793	0	0	0	0	0	0	0	0	0	0
Contig_500212	0	0	0	0	0	0	0	0	0.145767	0	0	0	0	0	0	0	0	0
Contig_499052	0	0	0	0	0	0	0	0	0.261662	0	0	0	0.113183	0	0	0	0	0
Contig_55113	0	0	0	0	0	0	0	0.264258	0	0	0	0	0	0	0	0	0	0
Contig_54992	0	0	0	0	0	0	0	2.63485	0	0	0	0	0	0	0	0	0	0
Contig_53485	0	0	0	0	0	0	0	0.533815	0	0	0	0	0	0	0	0	0	0
Contig_55400	0	0	0	0	0	0	0	0.340188	0	0	0	0	0	0	0	0	0	0
Contig_1265741	0	0	0	0	0	0	0	0	0	0	0	0	0	0	0	0	0	0.142767
Contig_138130	0	0	0	0	0	0	0	0	0	0	0	0	0	0.110761	0	0	0	0
Contig_931044	0	0	0	0.397463	0	0	0	0	0	0.34516	0	0	0	0	0	0.271032	0	0
Contig_370681	0	0	0	0	0	0	0.121793	0	0	0	0	0	0.163253	0.196423	0	0	0	0
Contig_56954	0	0	0	0	0	0	0	0.264436	0	0	0	0	0	0	0	0	0	0
Contig_61944	0	0	0	0	0	0	0	0.188424	0	0	0	0	0	0	0	0	0	0
Contig_1062969	0	0	0	0	0	0	0	0	0	0	0	0	0	0	0	0.299688	0	0
Contig_371293	0	0	0	0	0	0	0	0	0	0	0	0	0.297568	0	0	0	0	0
Contig_58302	0	0	0	0	0	0	0	0.217045	0	0	0	0	0	0	0	0	0	0
Contig_58270	0	0	0	0	0	0	0	0.124153	0	0	0	0	0	0	0	0	0	0
Contig_53536	0	0	0	0	0	0	0	0.344881	0.238214	0	0	0	0.101691	0.161224	0	0	0	0
Contig_57067	0	0	0	0	0	0	0	0.252075	0	0	0	0	0	0	0	0	0	0
Contig_58000	0	0	0	0	0	0	0	0.223654	0	0	0	0	0.128787	0	0	0	0	0
Contig_1061979	0	0	0	0.690568	0	0	0	0	0	0.483563	0	0	0	0	0	0.752582	0	0
Contig_24579079	0	0.163312	0	0	0.176428	0.241681	0	0.373102	0.289693	0	0.127279	0.149413	0.168151	0.97402	0.224666	0	0.117201	0.227968
Contig_554682	0	0	0	0	0	0	0	0	0	0	0	0	0	0.22807	0.148729	0	0	0
Contig_62449	0	0	0	0	0	0	0	0.251235	0	0	0	0	0	0	0	0	0	0
Contig_372026	0	0	0	0	0	0	0	0	0	0	0	0	0.193446	0	0	0	0	0
Contig_554901	0	0.157881	0.123295	0	0	0	0	0	0.123883	0	0	0	0.12283	0.170927	0.451118	0	0	0
Contig_370234	0	0	0	0	0	0	0	0	0	0	0	0	0.211365	0.118648	0	0	0	0
Contig_502702	0	0	0	0	0	0	0	0	0.347829	0	0	0	0	0	0	0	0	0
Contig_24577731	0	0	0	0	0	0	0	0.127489	0	0	0	0	0	0.188528	0	0	0	0
Contig_60291	0	0	0	0	0	0	0	0.383802	0.181269	0	0	0	0	0	0	0	0	0
Contig_61655	0	0	0	0	0	0	0	0.252243	0	0	0	0	0	0	0	0	0	0
Contig_368410	0	0	0	0	0	0	0	0	0	0	0	0	0.507229	0	0	0	0	0
Contig_498484	0	0	0	0	0	0	0	0	0.299731	0	0	0	0.132808	0	0	0	0	0
Contig_499083	0	0	0	0	0	0	0	0.14044	0.391253	0	0	0	0	0	0	0	0	0
Contig_799449	0	0	0	0	0.143209	0.161095	0	0	0	0	0.155591	0.150781	0	0	0	0	0.253625	0.273084
Contig_500961	0	0	0	0	0	0	0	0	0.195541	0	0	0	0	0	0	0	0	0
Contig_24576393	0	0	0	0	0	0	0	0	0	0	0	0	0.118418	0.135617	0	0	0	0
Contig_988988	0	0	0	0.414353	0	0	0	0	0	0.264103	0.0913123	0	0	0.107785	0	0.302594	0	0
Contig_58668	0	0	0	0	0	0	0	0.209182	0	0	0	0	0	0	0	0	0	0
Contig_56977	0	0	0	0	0	0	0	1.39113	0	0	0	0	0	0	0	0	0	0
Contig_54122	0	0	0	0	0	0	0	0.885487	0.221344	0	0	0	0.121831	0	0	0	0	0
Contig_498427	0	0	0	0	0	0	0	0	0.413153	0	0	0	0	0	0	0	0	0
Contig_553798	0	0	0	0	0	0	0	0	0	0	0	0	0	0	0.14644	0	0	0
Contig_55484	0	0	0	0	0	0	0	0.265125	0	0	0	0	0	0	0	0	0	0
Contig_1064787	0	0	0	0	0	0	0	0	0	0	0	0	0.153428	0	0	0.275665	0	0
Contig_498868	0	0	0	0	0	0	0	0	0.317515	0	0	0	0.128197	0	0	0	0	0
Contig_56114	0	0	0	0	0	0	0	0.254927	0.0815624	0	0	0	0.0845845	0.0875863	0	0	0	0
Contig_502392	0	0	0	0	0	0	0	0	0.174156	0	0	0	0	0	0	0	0	0
Contig_61925	0	0	0	0	0	0	0	0.229482	0	0	0	0	0	0	0	0	0	0
Contig_59654	0	0	0	0	0.132113	0.140243	0	0.240865	0.120226	0	0	0	0.0848361	0.128905	0	0	0	0.170057
Contig_54970	0	0	0	0	0	0	0	0.299863	1.08634	0	0	0	0	0	0	0	0	0
Contig_370793	0	0	0	0	0	0	0	0	0	0	0	0	0.318031	0	0	0	0	0
Contig_705858	0	0	0	0	0.190199	0	0	0	0	0	0.178948	0	0	0	0	0	0.180763	0.0923508
Contig_368188	0	0	0	0	0	0	0.133525	1.51995	0.473575	0	0	0	0.404617	1.03239	0.0989316	0	0	0
Contig_62471	0	0	0	0	0	0	0	0.164822	0	0	0	0	0	0	0	0	0	0
Contig_369747	0	0	0	0	0	0	0	0.14738	0	0	0	0	0.346413	0	0	0	0	0
Contig_53434	0	0	0	0	0	0	0	0.367235	0.250024	0	0	0	0	0.111113	0	0	0	0
Contig_544663	0	0	0	0	0	0	0	0	0.301075	0	0	0	0	0.132553	0.513224	0	0	0
Contig_369702	0	0	0	0	0	0	0	0	0	0	0	0	0.309062	0	0	0	0	0
Contig_53444	0	0	0	0	0	0	0	0.497659	0	0	0	0	0	0	0	0	0	0
Contig_370792	0	0	0	0	0	0	0	0	0	0	0	0	0.228114	0	0	0	0	0
Contig_53898	0	0	0	0	0	0	0	0.327001	1.48763	0	0	0	0	0	0	0	0	0
Contig_61874	0	0	0	0	0	0	0	0.179475	0	0	0	0	0	0	0	0	0	0
Contig_54415	0	0	0	0	0	0	0	0.368419	0	0	0	0	0	0	0	0	0	0
Contig_61645	0	0	0	0	0	0	0	0.167525	0	0	0	0	0	0	0	0	0	0
Contig_707646	0	0	0	0.123672	0.187718	0	0	0	0	0	0.192237	0	0	0	0	0	0.206361	0
Contig_500110	0	0	0	0	0	0	0	0	0.374396	0	0	0	0	0	0	0	0	0
Contig_502640	0	0	0	0	0	0	0.101514	0	0.272899	0	0	0	0.105867	0	0	0	0	0
Contig_53586	0	0	0	0	0	0	0	0.60671	0	0	0	0	0	0	0	0	0	0
Contig_502586	0	0	0	0	0	0	0	0	0.292572	0	0	0	0	0	0	0	0	0
Contig_498371	0	0	0	0	0	0	0	0.202852	0.344125	0	0	0	0	0	0	0	0	0
Contig_133694	0	0	0	0	0	0	0	0	0	0	0	0	0.207789	0.220987	0	0	0	0
Contig_499101	0	0	0	0	0	0	0	0	0.199423	0	0	0	0	0	0	0	0	0
Contig_370062	0	0	0	0	0	0	0	0	0	0	0	0	0.236247	0	0	0	0	0
Contig_369309	0	0	0	0	0	0	0	0.247219	0.159993	0	0	0	0.196272	0.463962	0	0	0	0
Contig_498398	0	0	0	0	0	0	0	0.293891	1.24374	0	0	0	0	0	0	0	0	0
Contig_58085	0	0	0	0	0	0	0	0.549202	0	0	0	0	0	0	0	0	0	0
Contig_54994	0	0	0	0	0	0	0	0.429347	0	0	0	0	0	0	0	0	0	0
Contig_53600	0	0	0	0	0	0	0	0.32686	0	0	0	0	0	0	0	0	0	0
Contig_368201	0	0	0	0	0	0	0	0	0	0	0	0	1.24276	0	0	0	0	0
Contig_61746	0	0	0	0	0	0	0	0.171746	0	0	0	0	0	0	0	0	0	0
Contig_57241	0	0	0	0	0	0	0	0.305027	0	0	0	0	0	0	0	0	0	0
Contig_369512	0	0	0	0	0	0	0	0	0	0	0	0	0.282383	0	0	0	0	0
Contig_54618	0	0	0	0	0	0	0	0.324027	0	0	0	0	0	0	0	0	0	0
Contig_61036	0	0	0	0	0	0	0	0.252932	0	0	0	0	0	0	0	0	0	0
Contig_133368	0	0	0	0	0	0	0	0	0.11319	0	0	0	0.123263	0.53568	0	0	0	0
Contig_59322	0	0	0	0	0	0	0	0.550401	0	0	0	0	0	0	0	0	0	0
Contig_55177	0	0	0	0	0	0	0	0.538568	0	0	0	0	0.131713	0.164478	0	0	0	0
Contig_53615	0	0	0	0	0	0	0	0.37385	0	0	0	0	0	0	0	0	0	0
Contig_500053	0	0	0	0	0	0	0	0	0.365439	0	0	0	0.101434	0	0	0	0	0
Contig_368031	0	0	0	0	0	0	0.673762	0.214171	0	0	0	0	0.40181	0	0	0	0	0
Contig_53464	0	0	0	0	0	0	0	0.692312	0	0	0	0	0	0	0	0	0	0
Contig_53363	0	0	0	0	0	0	0	0.504483	0	0	0	0	0	0	0	0	0	0
Contig_498548	0	0	0	0	0	0	0	0.113994	1.58355	0	0	0	0	0	0	0	0	0
Contig_627233	0	0	0	0.415783	0.365994	0.185888	0	0	0	0.42371	0.334442	0.247852	0	0.137641	0	0.250798	0.303655	0.173235
Contig_61860	0	0	0	0	0	0	0	1.17617	0	0	0	0	0	0	0	0	0	0
Contig_137227	0	0	0	0	0	0	0	0	0	0	0	0	0	0.120563	0	0	0	0
Contig_55851	0	0	0	0	0	0	0	0.235312	0	0	0	0	0	0	0	0	0	0
Contig_62189	0	0	0	0	0	0	0	0.998041	0	0	0	0	0	0	0	0	0	0
Contig_62635	0	0	0	0	0	0	0	0.411115	0	0	0	0	0	0	0	0	0	0
Contig_53541	0	0	0	0	0	0	0	0.385713	0	0	0	0	0	0	0	0	0	0
Contig_60482	0	0	0	0	0	0	0	0.276205	0	0	0	0	0	0	0	0	0	0
Contig_138251	0	0	0	0	0	0	0	0	0	0	0	0	0	0.250545	0	0	0	0
Contig_139863	0	0	0	0	0	0	0	0.149799	0	0	0	0	0	0.321397	0	0	0	0
Contig_309522	0	0	0	0	0	0	0.223738	0	0	0	0	0	0	0	0	0	0	0
Contig_60753	0	0	0	0	0	0	0	0.260771	0	0	0	0	0	0	0	0	0	0
Contig_55144	0	0	0	0	0	0	0	0.249744	0	0	0	0	0	0	0	0	0	0
Contig_306288	0	0	0	0	0	0	0.337994	0	0	0	0	0	0	0	0	0	0	0
Contig_370353	0	0	0	0	0	0	0	0	0	0	0	0	0.199371	0	0	0	0	0
Contig_302825	0	0	0	0	0	0	0.710543	0.194156	0	0	0	0	0.418354	0	0	0	0	0
Contig_53578	0	0	0	0	0	0	0	0.382847	0	0	0	0	0	0	0	0	0	0
Contig_59466	0	0	0	0	0	0	0	1.13936	0	0	0	0	0	0	0	0	0	0
Contig_57931	0	0	0	0	0	0	0	0.529142	0	0	0	0	0	0	0	0	0	0
Contig_57141	0	0	0	0	0	0	0	0.540332	0	0	0	0	0	0	0	0	0	0
Contig_303928	0	0	0	0	0	0	0.229979	0.345107	0	0	0	0	0	0	0	0	0	0
Contig_59432	0	0	0	0	0	0.120457	0	0.214307	0.112731	0	0	0	0.174929	0.369272	0.0960573	0	0	0
Contig_499439	0	0	0	0	0	0	0	0	0.330467	0	0	0	0	0	0	0	0	0
Contig_55746	0	0	0	0	0	0	0	0.524859	0	0	0	0	0	0	0	0	0	0
Contig_60225	0	0	0	0	0	0	0	0.237268	0	0	0	0	0	0	0	0	0	0
Contig_499237	0	0	0	0	0	0	0	0	0.378835	0	0	0	0	0	0	0	0	0
Contig_55496	0	0	0	0	0	0	0	0.651277	0	0	0	0	0	0	0	0	0	0
Contig_502497	0	0	0	0	0	0	0	0	0.25338	0	0	0	0	0	0	0	0	0
Contig_370401	0	0	0	0	0	0	0	0	0	0	0	0	0.296384	0	0.409135	0	0	0
Contig_370355	0	0	0	0	0	0	0	0	0	0	0	0	0.226558	0	0	0	0	0
Contig_500395	0	0	0	0	0	0	0	0.140637	0.293177	0	0	0	0.181663	0	0	0	0	0
Contig_501933	0	0	0	0	0	0	0	0	0.29026	0	0	0	0	0	0	0	0	0
Contig_135292	0	0	0	0	0	0	0	0.20164	0.101083	0	0	0	0.164174	0.29503	0	0	0	0
Contig_57119	0	0	0	0	0	0	0	2.95501	0	0	0	0	0	0	0	0	0	0
Contig_372074	0	0	0	0	0	0	0	0	0	0	0	0	0.861621	0	0	0	0	0
Contig_500093	0	0	0	0	0	0	0	0	0.346486	0	0	0	0	0	0	0	0	0
Contig_498846	0	0	0	0	0	0	0	0	0.369894	0	0	0	0.198174	0	0	0	0	0
Contig_54762	0	0	0	0	0	0	0	0.563441	0	0	0	0	0	0	0	0	0	0
Contig_62533	0	0	0	0	0	0	0	0.233523	0	0	0	0	0	0	0	0	0	0
Contig_54798	0	0	0	0	0	0	0	0.501138	0	0	0	0	0	0.174911	0.111189	0	0	0
Contig_135080	0	0	0	0	0	0	0	0.217308	0	0	0	0	0.188446	0.28891	0	0	0	0
Contig_139528	0	0	0	0	0	0	0	0	0	0	0	0	0	0.25374	0	0	0	0
Contig_134535	0	0	0	0	0	0	0	0	0	0	0	0	0	0.149515	0	0	0	0
Contig_132677	0	0.177202	0	0	0.168825	0.246001	0	0.392109	0.280643	0	0.153395	0.180476	0.226314	0.851809	0.254663	0	0.104784	0.182988
Contig_60835	0	0	0	0	0	0	0	0.235842	0	0	0	0	0	0	0	0	0	0
Contig_54533	0	0	0	0	0	0	0	0.236651	0	0	0	0	0	0	0	0	0	0
Contig_3290	0	0.180444	0	0	0	0	0	0	0	0	0	0	0	0	0	0	0	0
Contig_500869	0	0	0	0	0	0	0	0	0.204143	0	0	0	0	0	0	0	0	0
Contig_369322	0	0	0	0	0	0	0	0	0	0	0	0	0.553542	0	0	0	0	0
Contig_369572	0	0	0	0	0	0	0	0	0	0	0	0	0.249173	0	0	0	0	0
Contig_500018	0	0	0	0	0	0	0	0	0.226652	0	0	0	0	0	0	0	0	0
Contig_368353	0	0	0	0	0	0	0	0	0	0	0	0	0.334342	0	0	0	0	0
Contig_57313	0	0	0	0	0	0	0	0.412947	0	0	0	0	0	0	0	0	0	0
Contig_53481	0	0	0	0	0	0	0	0.242017	0	0	0	0	0	0	0	0	0	0
Contig_53458	0	0	0	0	0	0	0	0.787839	0	0	0	0	0	0	0	0	0	0
Contig_369459	0	0	0	0	0	0	0	0	0	0	0	0	0.401934	0	0	0	0	0
Contig_56399	0	0	0	0	0	0	0	0.262658	0	0	0	0	0	0	0	0	0	0
Contig_369869	0	0	0	0	0	0	0	0	0	0	0	0	0.293086	0	0	0	0	0
Contig_54598	0	0	0	0	0	0	0	1.75945	0	0	0	0	0	0	0	0	0	0
Contig_502546	0	0	0	0	0	0	0	0	0.218857	0	0	0	0	0	0	0	0	0
Contig_62311	0	0	0	0	0	0	0	0.2462	0	0	0	0	0	0	0	0	0	0
Contig_59905	0	0	0	0	0	0	0	0.198735	0	0	0	0	0	0	0	0	0	0
Contig_56590	0	0	0	0	0	0	0	0.114714	0	0	0	0	0	0	0	0	0	0
Contig_54075	0	0	0	0	0	0	0	0.268557	0	0	0	0	0	0	0	0	0	0
Contig_59166	0	0	0	0	0	0	0	2.81625	0	0	0	0	0	0	0	0	0	0
Contig_58534	0	0	0	0	0	0	0	0.191133	0	0	0	0	0.206154	0.0857189	0.378772	0	0	0
Contig_545783	0	0	0	0	0	0	0	0	0	0	0	0	0	0	0.204417	0	0	0
Contig_1064061	0	0	0	0	0	0	0	0	0	0	0	0	0	0	0	0.314838	0	0
Contig_54079	0	0	0	0	0	0	0	1.09797	0	0	0	0	0	0	0	0	0	0
Contig_61586	0	0	0	0	0	0	0	0.598254	0	0	0	0	0	0	0	0	0	0
Contig_499143	0	0	0	0	0	0	0	0	0.34266	0	0	0	0	0	0	0	0	0
Contig_1199917	0	0	0	0.357233	0.266348	0.233017	0	0	0	0.360015	0.215277	0.288827	0	0	0	0.208155	0.219609	0.208794
Contig_53450	0	0	0	0	0	0	0	0.324286	0	0	0	0	0	0	0	0	0	0
Contig_138517	0	0	0	0	0	0	0	0	0	0	0	0	0	0.307788	0	0	0	0
Contig_55511	0	0	0	0	0	0	0	0.761807	0	0	0	0	0	0	0	0	0	0
Contig_56047	0	0	0	0	0	0	0	0.258259	0	0	0	0	0	0	0	0	0	0
Contig_306362	0	0	0	0	0	0	0.317216	0	0	0	0	0	0	0	0	0	0	0
Contig_547122	0	0	0	0	0	0	0	0.233343	0	0	0	0	0	0	0.23443	0	0	0
Contig_500964	0	0.208437	0	0	0	0	0	0.134187	0.725577	0	0	0	0	0.149683	0.128323	0	0	0
Contig_54007	0	0	0	0	0	0	0	0.339314	0	0	0	0	0	0	0	0	0	0
Contig_138980	0	0	0	0	0	0	0	0	0.120416	0	0	0	0	0.258846	0	0	0	0
Contig_53824	0	0	0	0	0	0	0	0.526241	0	0	0	0	0	0	0	0	0	0
Contig_370828	0	0	0	0	0	0	0	0.580216	0.401272	0	0	0	0.228995	0.406445	0.0964994	0	0	0
Contig_61085	0	0	0	0	0	0	0	0.19684	0	0	0	0	0	0	0	0	0	0
Contig_54902	0	0	0	0	0	0	0	0.234714	0.119009	0	0	0	0	0	0	0	0	0
Contig_131548	0	0	0	0	0	0	0	0.553922	0.219819	0	0	0	0.436818	0.819064	0.18753	0	0	0
Contig_625052	0	0	0	0	0.253866	0.175509	0	0	0	0	0.20371	0.137552	0	0	0	0	0.200048	0.121751
Contig_56194	0	0	0	0	0	0	0	0.280021	0	0	0	0	0	0	0	0	0	0
Contig_62296	0	0	0	0	0	0	0	0.584236	0	0	0	0	0	0	0	0	0	0
Contig_309018	0	0	0	0	0	0	0.379656	0	0	0	0	0	0.118685	0	0	0	0	0
Contig_53423	0	0	0	0	0	0	0	0.54995	0	0	0	0	0	0	0	0	0	0
Contig_370428	0	0	0	0	0	0	0	0	0	0	0	0	0.20436	0	0	0	0	0
Contig_53690	0	0	0	0	0	0	0	0.926923	0	0	0	0	0	0	0	0	0	0
Contig_54661	0	0	0	0	0	0	0	0.554274	0	0	0	0	0	0	0	0	0	0
Contig_60360	0	0	0	0	0	0	0	0.381284	0	0	0	0	0	0	0	0	0	0
Contig_136690	0	0	0	0	0	0	0	0	0	0	0	0	0	0.162853	0	0	0	0
Contig_55623	0	0	0	0	0	0	0	0.623269	0	0	0	0	0	0	0	0	0	0
Contig_499902	0	0	0	0	0	0	0	0	0.392206	0	0	0	0	0	0	0	0	0
Contig_368727	0	0	0	0	0	0	0	0	0	0	0	0	1.40024	0	0	0	0	0
Contig_54178	0	0	0	0	0	0	0	2.94473	0	0	0	0	0	0	0	0	0	0
Contig_53752	0	0	0	0	0	0	0	0.409257	0	0	0	0	0	0	0	0	0	0
Contig_555759	0	0	0	0	0	0	0	0	0	0	0	0	0	0	0.202744	0	0	0
Contig_60748	0	0	0	0	0	0	0	0.151189	0	0	0	0	0	0	0	0	0	0
Contig_24574502	0	0	0	0	0	0	0	0	0.134769	0	0	0	0	0.160876	0.386117	0	0	0
Contig_555756	0	0	0	0	0	0	0	0	0	0	0	0	0	0	0.262195	0	0	0
Contig_59691	0	0	0	0	0	0	0	0.257445	0	0	0	0	0	0	0	0	0	0
Contig_498639	0	0	0	0	0	0	0	1.6168	0.716985	0	0	0	0.180656	0.204692	0	0	0	0
Contig_56086	0	0	0	0	0	0	0	0.460466	0	0	0	0	0	0	0	0	0	0
Contig_61266	0	0	0	0	0	0	0	0.280361	0.274925	0	0	0	0	0	0	0	0	0
Contig_992026	0	0	0	0	0	0	0	0	0	0.243323	0	0	0	0	0	0	0	0
Contig_131553	0	0	0	0	0	0	0	0	0	0	0	0	0.116836	0.882559	0	0	0	0
Contig_543124	0	0	0	0	0	0	0	0	0.814657	0	0	0	0	0	0.286495	0	0	0
Contig_498940	0	0	0	0	0	0	0	0	0.439781	0	0	0	0	0	0	0	0	0
Contig_136113	0	0	0	0	0	0	0	0.169506	0	0	0	0	0	0.354798	0.107448	0	0	0
Contig_369132	0	0	0	0	0	0	0	1.8269	0	0	0	0	0.18967	0.130491	0	0	0	0
Contig_60880	0	0	0	0	0	0	0	0.413909	0	0	0	0	0	0	0	0	0	0
Contig_138521	0	0	0	0	0	0	0	0.118125	0.105966	0	0	0	0.132279	1.01435	0	0	0	0
Contig_369414	0	0	0	0	0	0	0	0	0	0	0	0	0.263602	0	0	0	0	0
Contig_498426	0	0	0	0	0	0	0	0	0.374166	0	0	0	0	0	0	0	0	0
Contig_54680	0	0	0	0	0	0	0	0.371052	0	0	0	0	0	0	0	0	0	0
Contig_60588	0	0	0	0	0	0	0	0.253567	0	0	0	0	0	0	0	0	0	0
Contig_372130	0	0	0	0	0	0	0	0	0	0	0	0	0.184183	0	0	0	0	0
Contig_53650	0	0	0	0	0	0	0	0.606209	0	0	0	0	0	0	0	0	0	0
Contig_1065010	0	0	0	0	0	0	0	0	0	0	0	0	0	0	0	0.377272	0	0
Contig_62754	0	0	0	0	0	0	0	0.16725	0	0	0	0	0	0	0	0	0	0
Contig_369157	0	0	0	0	0	0	0	0	0	0	0	0	0.240228	0	0	0	0	0
Contig_499586	0	0	0	0	0	0	0	0	0.248317	0	0	0	0	0	0	0	0	0
Contig_57521	0	0	0	0	0	0	0	0.41023	0	0	0	0	0	0	0	0	0	0
Contig_60576	0	0	0	0	0	0	0	2.64731	0	0	0	0	0.221475	0	0	0	0	0
Contig_499703	0	0	0	0	0	0	0	0	0.371787	0	0	0	0	0	0	0	0	0
Contig_501535	0	0	0	0	0	0	0	0	0.169598	0	0	0	0	0	0	0	0	0
Contig_60098	0	0	0	0	0	0	0	0.287025	0.930492	0	0	0	0	0.0968748	0	0	0	0
Contig_55072	0	0	0	0	0	0	0	0.293756	0	0	0	0	0	0	0	0	0	0
Contig_1064832	0	0	0	0	0	0	0	0	0	0	0	0	0	0	0	0.170012	0	0
Contig_370358	0	0	0	0	0	0	0	0	0	0	0	0	0.0855384	0	0	0	0	0
Contig_368742	0	0	0	0	0	0	0	0	0	0	0	0	0.263379	0	0	0	0	0
Contig_53438	0	0	0	0	0	0	0	0.707145	0	0	0	0	0	0	0	0	0	0
Contig_550444	0	0	0	0	0	0	0	0.338489	0	0	0	0	0	0	0.199664	0	0	0
Contig_61575	0	0	0	0	0	0	0	0.338595	0	0	0	0	0.103594	0.196325	0	0	0	0
Contig_53383	0	0.24186	0	0	0	0	0	0.585856	0.237368	0	0	0	0.153366	0.259959	0.107394	0	0	0
Contig_502066	0	0	0	0	0	0	0	0	0.206544	0	0	0	0	0	0	0	0	0
Contig_136498	0	0	0	0	0	0	0	0	0	0	0	0	0	0.255325	0	0	0	0
Contig_134556	0	0	0	0	0	0	0	0	0	0	0	0	0	0.273498	0	0	0	0
Contig_56656	0	0	0	0	0	0	0	0.558002	0	0	0	0	0	0	0.120327	0	0	0
Contig_501798	0	0	0	0	0	0	0	0.100136	1.63433	0	0	0	0	0	0	0	0	0
Contig_60483	0	0	0	0	0	0	0	0.308075	0	0	0	0	0	0	0	0	0	0
Contig_499662	0	0	0	0	0	0	0	0	0.296949	0	0	0	0.0902349	0	0	0	0	0
Contig_24577507	0	0	0	0	0	0	0	0.119009	0.434749	0	0	0	0	0	0.0949179	0	0	0
Contig_502567	0	0	0	0	0	0	0	0	0.30184	0	0	0	0.119467	0	0	0	0	0
Contig_59688	0	0	0	0	0	0	0	0.20132	0	0	0	0	0	0	0	0	0	0
Contig_54379	0	0	0	0	0	0	0	0.444401	0	0	0	0	0	0	0	0	0	0
Contig_59666	0	0	0	0	0	0	0	0.380313	0	0	0	0	0	0	0	0	0	0
Contig_553816	0	0	0	0	0	0	0	0	0	0	0	0	0	0	0.131386	0	0	0
Contig_55393	0	0	0	0	0	0	0	0.791722	0	0	0	0	0	0	0	0	0	0
Contig_1065328	0	0	0	0	0	0	0	0	0	0	0	0	0	0	0	0.631941	0	0
Contig_61778	0	0	0	0	0	0	0	0.237487	0	0	0	0	0	0	0	0	0	0
Contig_137002	0	0	0	0	0	0	0	0	0	0	0	0	0	0.321482	0	0	0	0
Contig_137170	0	0	0	0	0	0	0	0.167889	0.19672	0	0	0	0	0.362619	0	0	0	0
Contig_53430	0	0	0	0	0	0	0	0.643378	0	0	0	0	0	0	0	0	0	0
Contig_500390	0	0	0	0	0	0	0	0	0.33791	0	0	0	0.215099	0	0	0	0	0
Contig_303062	0	0	0	0	0	0	0.59556	0.175007	0	0	0	0	0.343227	0	0	0	0	0
Contig_56266	0	0	0	0	0	0	0	1.07313	0	0	0	0	0	0	0	0	0	0
Contig_133751	0	0	0	0	0	0	0	0	0	0	0	0	0	0.327592	0	0	0	0
Contig_133165	0	0	0	0	0	0	0	0	0	0	0	0	0	0.330123	0	0	0	0
Contig_53751	0	0	0	0	0	0	0	0.466603	0	0	0	0	0	0	0	0	0	0
Contig_57172	0	0	0	0	0	0	0	0.485986	0	0	0	0	0	0	0	0	0	0
Contig_53894	0	0	0	0	0	0	0	2.97247	0	0	0	0	0	0	0	0	0	0
Contig_54725	0	0	0	0	0	0	0	0.366117	0	0	0	0	0	0	0	0	0	0
Contig_57857	0	0	0	0	0	0	0	0.241756	0	0	0	0	0	0	0	0	0	0
Contig_61074	0	0	0	0	0	0	0	0.187255	0	0	0	0	0	0	0	0	0	0
Contig_59388	0	0	0	0	0	0	0	0.934249	0	0	0	0	0	0	0	0	0	0
Contig_61598	0	0	0	0	0	0	0	0.193005	0	0	0	0	0	0	0	0	0	0
Contig_133510	0	0	0	0	0	0	0	0	0	0	0	0	0	0.309396	0.17729	0	0	0
Contig_56474	0	0	0	0	0	0	0	2.56434	0	0	0	0	0	0	0	0	0	0
Contig_368367	0	0	0	0	0	0	0	0	0	0	0	0	1.16056	0	0	0	0	0
Contig_56492	0	0	0	0	0	0	0	0.259622	0	0	0	0	0	0	0	0	0	0
Contig_307949	0	0	0	0	0	0	0.414465	0	0	0	0	0	0.129331	0	0	0	0	0
Contig_499983	0	0	0	0	0	0	0	0	0.501076	0	0	0	0	0	0	0	0	0
Contig_368011	0	0	0	0	0	0	0	0	0	0	0	0	0.392645	0	0	0	0	0
Contig_62011	0	0	0	0	0	0	0	0.228922	0	0	0	0	0	0	0	0	0	0
Contig_24577161	0	0	0	0	0	0	0	0	0	0	0	0	0	0.143431	0	0	0	0
Contig_53770	0	0	0	0	0	0	0	0.882162	0	0	0	0	0	0	0	0	0	0
Contig_371387	0	0	0	0	0	0	0	0	0	0	0	0	0.6024	0	0	0	0	0
Contig_58715	0	0	0	0	0	0	0	0.766101	0	0	0	0	0	0	0	0	0	0
Contig_500799	0	0	0	0	0	0	0	0	0.313309	0	0	0	0	0	0	0	0	0
Contig_24572178	0	0	0	0	0	0	0	0.184986	0.138099	0	0	0	0.128273	0.659574	0	0	0	0
Contig_501494	0	0	0	0	0	0	0	0	0.289424	0	0	0	0	0	0	0	0	0
Contig_56653	0	0	0	0	0	0	0	0.353925	0	0	0	0	0	0	0	0	0	0
Contig_136377	0	0	0	0	0	0	0	0	0	0	0	0	0	0.287966	0.0934429	0	0	0
Contig_54324	0	0	0	0	0	0	0	0.282481	0	0	0	0	0	0	0	0	0	0
Contig_53378	0	0	0	0	0	0	0	0.867107	0	0	0	0	0	0	0	0	0	0
Contig_53460	0	0.212749	0	0	0	0	0	0.577307	0.220451	0	0	0	0.171403	0.277811	0.10249	0	0	0
Contig_61100	0	0	0	0	0	0	0	0.857426	0	0	0	0	0	0	0	0	0	0
Contig_53681	0	0	0	0	0	0	0	0.294157	0	0	0	0	0	0	0	0	0	0
Contig_62792	0	0	0	0	0	0	0	0.227916	0	0	0	0	0	0	0	0	0	0
Contig_367967	0	0.774203	0.202264	0	0	0	0	0.268989	0.396786	0	0	0	0.38316	1.39527	0.232408	0	0	0
Contig_58106	0	0	0	0	0	0	0	0.201953	0	0	0	0	0	0	0	0	0	0
Contig_53661	0	0	0	0	0	0	0	2.49919	0	0	0	0	0	0	0	0	0	0
Contig_131826	0	0	0	0	0	0	0	0	0	0	0	0	0.125268	0.287614	0	0	0	0
Contig_801559	0	0	0	0.103374	0.267222	0	0	0	0	0	0.251937	0.190969	0	0	0	0	0.33134	0.156258
Contig_552143	0	0	0	0	0	0	0	0	0	0	0	0	0	0.097052	0.251052	0	0	0
Contig_54286	0	0	0	0	0	0	0	1.63041	0	0	0	0	0.157589	0.0911549	0	0	0	0
Contig_132899	0	0	0	0	0	0	0	0	0	0	0	0	0	0.313661	0	0	0	0
Contig_500107	0	0	0	0	0	0	0	0	0.322236	0	0	0	0	0	0	0	0	0
Contig_59251	0	0	0	0	0	0	0	0.334562	0.184092	0	0	0	0	0.184509	0	0	0	0
Contig_53599	0	0	0	0	0	0	0	2.85371	0	0	0	0	0	0	0	0	0	0
Contig_137669	0	0	0	0	0	0	0	0	0	0	0	0	0	0.498576	0	0	0	0
Contig_59536	0	0	0	0	0	0	0	0.221533	0	0	0	0	0	0	0	0	0	0
Contig_1065845	0	0	0	0	0	0	0	0	0	0	0	0	0	0	0	0.203172	0	0
Contig_368399	0	0	0	0	0	0	0	0	0	0	0	0	0.282134	0	0	0	0	0
Contig_59926	0	0	0	0	0	0	0	0.197474	0	0	0	0	0	0	0	0	0	0
Contig_370865	0	0	0	0	0	0	0	0.181017	0.115297	0	0	0	0.183906	0.4123	0	0	0	0
Contig_57273	0	0	0	0	0	0	0	0.264194	0	0	0	0	0	0	0	0	0	0
Contig_1061964	0	0	0	0	0	0	0	0	0	0	0	0	0	0	0	1.16695	0	0
Contig_931789	0	0	0	0.119164	0	0	0	0	0	0	0	0	0	0	0	0	0	0
Contig_60631	0	0	0	0	0	0	0	0.443997	0	0	0	0	0	0	0	0	0	0
Contig_138817	0	0	0	0	0	0	0	0.109347	0	0	0	0	0	0.306444	0	0	0	0
Contig_59049	0	0	0	0	0	0	0	0.258114	0	0	0	0	0	0	0	0	0	0
Contig_371823	0	0	0	0	0	0	0	0	0	0	0	0	0.200582	0	0	0	0	0
Contig_53447	0	0	0	0	0	0	0	0.544699	0.238767	0	0	0	0.433009	0.830833	0.225483	0	0	0
Contig_137684	0	0	0	0	0	0	0	0	0.152683	0	0	0	0	0.261305	0	0	0	0
Contig_625718	0	0	0	0	0.270689	0.145742	0	0	0	0	0.163579	0.137587	0	0	0	0	0.154643	0
Contig_499573	0	0	0	0	0	0	0	0	0.301327	0	0	0	0	0.14723	0	0	0	0
Contig_500189	0	0	0	0	0	0	0	0	0.316451	0	0	0	0	0	0	0	0	0
Contig_62690	0	0	0	0	0	0	0	0.18727	0	0	0	0	0	0	0	0	0	0
Contig_56974	0	0	0	0	0	0	0	0.329156	0	0	0	0	0	0	0	0	0	0
Contig_545654	0	0	0.153448	0	0	0	0	0.136084	0.254326	0	0	0	0	0.262291	0.198004	0	0	0
Contig_58861	0	0	0	0	0	0	0	0.340949	0	0	0	0	0	0	0	0	0	0
Contig_53607	0	0	0	0	0	0	0	2.58422	0	0	0	0	0	0	0	0	0	0
Contig_54506	0	0	0	0	0	0	0	0.278409	0	0	0	0	0	0	0	0	0	0
Contig_61137	0	0	0	0	0	0	0	0.445528	0	0	0	0	0	0	0	0	0	0
Contig_56026	0	0	0	0	0	0	0	0.369496	0	0	0	0	0	0	0	0	0	0
Contig_55970	0	0	0	0	0	0	0	0.211352	0	0	0	0	0	0	0	0	0	0
Contig_498362	0	0	0	0	0	0	0	0	1.95278	0	0	0	0	0	0	0	0	0
Contig_56696	0	0	0	0	0	0	0	0.26385	0	0	0	0	0	0	0	0	0	0
Contig_56349	0	0	0	0	0	0	0	0.407636	0	0	0	0	0.130994	0.284409	0	0	0	0
Contig_993758	0	0	0	0.0965484	0	0	0	0	0	0.394284	0	0	0	0	0	0	0	0
Contig_555118	0	0	0	0	0	0	0	0	0	0	0	0	0	0	0.178625	0	0	0
Contig_55763	0	0	0	0	0	0	0	0.54906	0	0	0	0	0	0	0	0	0	0
Contig_372448	0	0.193057	0	0	0	0	0	0.138351	0	0	0	0	0.203013	0.245064	0.120883	0	0	0
Contig_54173	0	0	0	0	0	0	0	0.398983	0	0	0	0	0	0	0	0	0	0
Contig_370216	0	0	0	0	0	0	0.16573	0	0	0	0	0	0.30394	0	0	0	0	0
Contig_6091	0	0.171727	0	0	0	0	0	0	0	0	0	0	0	0.119189	0	0	0	0
Contig_55517	0	0	0	0	0	0	0	0.217462	0	0	0	0	0	0	0	0	0	0
Contig_550017	0	0	0	0	0	0	0	0.233227	0.377025	0	0	0	0.67011	0.981288	0.536534	0	0	0
Contig_53399	0	0	0	0	0	0	0	0.575267	0.346643	0	0	0	0	0.120326	0	0	0	0
Contig_136280	0	0	0	0	0	0	0	0	0	0	0	0	0	0.286055	0	0	0	0
Contig_502560	0	0	0	0	0	0	0	0	0.159929	0	0	0	0	0	0	0	0	0
Contig_986701	0	0	0	0	0	0	0	0	0	0.396737	0	0	0	0	0	0	0	0
Contig_134391	0	0	0	0	0	0	0	0	0	0	0	0	0	0.300445	0	0	0	0
Contig_306129	0	0	0	0	0	0	0.252995	0	0	0	0	0	0	0	0	0	0	0
Contig_369691	0	0	0	0	0	0	0	0	0	0	0	0	0.737875	0	0	0	0	0
Contig_1268736	0	0	0	0	0.182548	0.139121	0	0	0	0	0.166763	0.168175	0	0.1473	0	0	0.288995	0.350231
Contig_501639	0	0	0	0	0	0	0	0	0.214544	0	0	0	0	0	0	0	0	0
Contig_500660	0	0	0	0	0	0	0	0	0.242717	0	0	0	0	0	0	0	0	0
Contig_546387	0	0	0	0	0	0	0	0	0	0	0	0	0	0	0.259208	0	0	0
Contig_372283	0	0	0	0	0	0	0	0	0	0	0	0	0.16268	0	0	0	0	0
Contig_61277	0	0	0	0	0	0	0	0.221585	0	0	0	0	0	0	0	0	0	0
Contig_545501	0	0	0	0	0	0	0	0	0.552579	0	0	0	0	0	0.321693	0	0	0
Contig_59083	0	0	0	0	0	0	0	0.374129	0	0	0	0	0	0	0	0	0	0
Contig_56162	0	0	0	0	0	0	0	0.303755	0	0	0	0	0	0	0	0	0	0
Contig_54510	0	0	0	0	0	0	0	0.261283	0	0	0	0	0	0	0	0	0	0
Contig_56965	0	0	0	0	0	0	0	0.580045	0	0	0	0	0	0	0	0	0	0
Contig_54428	0	0	0	0	0	0	0	0.301053	0	0	0	0	0	0	0	0	0	0
Contig_54146	0	0	0	0	0	0	0	0.51512	0	0	0	0	0	0	0	0	0	0
Contig_53496	0	0	0	0	0	0	0	0.499738	0.27745	0	0	0	0	0	0	0	0	0
Contig_502186	0	0	0	0	0	0	0	0	0.294739	0	0	0	0	0	0	0	0	0
Contig_59900	0	0	0	0	0	0	0	0.445468	0.156655	0	0	0	0	0	0	0	0	0
Contig_139036	0	0.133772	0	0	0	0	0	0	0	0	0	0	0.10741	0.315611	0.163077	0	0	0
Contig_500051	0	0	0	0	0	0	0	0.194563	0.268214	0	0	0	0	0	0	0	0	0
Contig_371119	0	0	0	0	0	0	0	0	0	0	0	0	0.208049	0	0	0	0	0
Contig_58030	0	0	0	0	0	0	0	0.294516	0	0	0	0	0	0	0	0	0	0
Contig_368584	0	0	0	0	0	0	0	0	0	0	0	0	0.356615	0	0	0	0	0
Contig_60147	0	0	0	0	0	0	0	0.259713	0	0	0	0	0	0	0	0	0	0
Contig_53711	0	0	0	0	0	0	0	0.47987	0	0	0	0	0	0	0	0	0	0
Contig_53714	0	0	0	0	0	0	0	0.369148	0	0	0	0	0	0	0	0	0	0
Contig_61646	0	0	0	0	0	0	0	0.335051	0	0	0	0	0	0	0	0	0	0
Contig_502087	0	0	0	0	0	0	0	0.118205	0.309951	0	0	0	0	0	0	0	0	0
Contig_137361	0	0	0	0	0	0	0	0	0	0	0	0	0	0.281956	0	0	0	0
Contig_55066	0	0	0	0	0	0	0	0.350862	0	0	0	0	0	0	0	0	0	0
Contig_137270	0	0	0	0	0	0	0	0	0	0	0	0	0.115524	0.240764	0	0	0	0
Contig_367983	0	0.911068	0.222425	0	0	0	0	0.340689	0.483252	0	0	0	0.416331	1.46309	0.246555	0	0	0
Contig_59635	0	0	0	0	0	0	0	0.409231	0	0	0	0	0	0	0	0	0	0
Contig_498823	0	0	0	0	0	0	0	0	0.302372	0	0	0	0	0	0	0	0	0
Contig_500942	0	0.184613	0	0	0	0	0	0	1.77386	0	0	0	0	0	0	0	0	0
Contig_930757	0	0	0	0.230382	0	0	0	0	0	0.720794	0	0	0	0	0	0	0	0
Contig_54604	0	0	0	0	0	0	0	2.35204	0	0	0	0	0	0	0	0	0	0
Contig_991308	0	0	0	0	0	0	0	0	0	0.214723	0	0	0	0	0	0	0	0
Contig_501177	0	0	0	0	0	0	0	0.0903228	0.283479	0	0	0	0	0	0	0	0	0
Contig_55618	0	0	0	0	0	0	0	0.361893	0	0	0	0	0	0	0	0	0	0
Contig_1124168	0	0	0	0	0.150929	0.232294	0	0	0	0	0.135065	0.155732	0	0	0	0	0.201154	0.263451
Contig_499911	0	0	0	0	0	0	0	0	0.300615	0	0	0	0	0	0	0	0	0
Contig_55095	0	0	0	0	0	0	0	0.273875	0	0	0	0	0	0	0	0	0	0
Contig_54607	0	0	0	0	0	0	0	2.40172	0	0	0	0	0	0	0	0	0	0
Contig_132684	0	0	0	0	0	0	0	0.191851	0.219576	0	0	0	0.136209	0.346974	0	0	0	0
Contig_57134	0	0	0	0	0	0	0	0.237282	0.109536	0	0	0	0	0	0	0	0	0
Contig_59276	0	0	0	0	0	0	0	0.428466	0	0	0	0	0	0	0	0	0	0
Contig_61582	0	0	0	0	0	0	0	0.192861	0	0	0	0	0	0	0	0	0	0
Contig_62691	0	0	0	0	0	0	0	0.214759	0	0	0	0	0	0	0	0	0	0
Contig_369217	0	0	0	0	0	0	0	0	0	0	0	0	0.287844	0.354943	0	0	0	0
Contig_55905	0	0	0	0	0	0	0	0.265307	0	0	0	0	0	0	0	0	0	0
Contig_59389	0	0	0	0	0	0	0	0.331607	0	0	0	0	0	0	0	0	0	0
Contig_3936	0	0.227892	0	0	0	0	0	0	0.371569	0	0	0	0.294847	0.67433	0.599683	0	0	0
Contig_58467	0	0	0	0	0	0	0	0.309794	0	0	0	0	0	0	0	0	0	0
Contig_555859	0	0	0	0	0	0	0	0	0	0	0	0	0	0	0.107198	0	0	0
Contig_367976	0	0	0	0	0	0	0	0	0	0	0	0	0.550311	0	0	0	0	0
Contig_136735	0	0	0	0	0	0	0	0	0	0	0	0	0.321253	0.361986	0	0	0	0
Contig_61184	0	0	0	0	0	0	0	0.355061	0	0	0	0	0	0	0	0	0	0
Contig_1473	0	1.45286	0.115386	0	0	0	0	0	0.184333	0	0	0	0	0	0	0	0	0
Contig_58858	0	0	0	0	0	0	0	0.200796	0.143229	0	0	0	0	0	0	0	0	0
Contig_62586	0	0	0	0	0	0	0	0.222248	0	0	0	0	0.248006	0	0	0	0	0
Contig_622515	0	0	0	0.104886	0.217196	0.225661	0	0	0	0	0.148332	0.17813	0	0	0	0	0.102691	0
Contig_372325	0	0	0	0	0	0	0	0	0	0	0	0	0.120811	0	0	0	0	0
Contig_554998	0	0	0	0	0	0	0	0	0	0	0	0	0	0	0.146663	0	0	0
Contig_54779	0	0	0	0	0	0	0	0.390962	0	0	0	0	0	0	0	0	0	0
Contig_132510	0	0	0	0	0	0	0	0	0	0	0	0	0	0.336132	0	0	0	0
Contig_305408	0	0	0	0	0	0	0.332019	0	0	0	0	0	0	0	0	0	0	0
Contig_54407	0	0.185521	0	0	0	0	0	0.519965	0.20241	0	0	0	0.136325	0.260272	0.092722	0	0	0
Contig_132095	0	0	0	0	0	0	0	0	0.0979475	0	0	0	0.261464	0.498555	0.087411	0	0	0
Contig_501355	0	0	0	0	0	0	0	0	0.381622	0	0	0	0	0	0	0	0	0
Contig_547020	0	0	0.383384	0	0	0	0	0	0.216923	0	0	0	0	0	0.227751	0	0	0
Contig_131537	0	0	0	0	0	0	0	0	0	0	0	0	0.155542	0.631877	0	0	0	0
Contig_1065546	0	0	0	0	0	0	0	0	0	0	0	0	0	0	0	0.61521	0	0
Contig_986810	0	0	0	0.119082	0	0	0	0	0	0.299721	0	0	0	0	0	0	0	0
Contig_57193	0	0	0	0	0	0	0	0.269947	0	0	0	0	0	0	0	0	0	0
Contig_60435	0	0	0	0	0	0	0	0.264747	0	0	0	0	0	0	0	0	0	0
Contig_61542	0	0	0	0	0	0	0	0.169758	0	0	0	0	0	0	0	0	0	0
Contig_553420	0	0	0	0	0	0	0	0	0	0	0	0	0	0.113634	0.215238	0	0	0
Contig_133247	0	0	0	0	0	0	0	0.315296	0.234168	0	0	0	0.130068	0.339809	0	0	0	0
Contig_368429	0	0	0	0	0	0	0	0.216655	0	0	0	0	0.421986	0	0	0	0	0
Contig_61852	0	0	0	0	0	0	0	0.320652	0	0	0	0	0	0	0	0	0	0
Contig_968	0	0.38768	0	0	0	0	0	0.444947	0.266569	0	0	0	0.139776	0.341463	0.145011	0	0	0
Contig_56288	0	0	0	0	0	0	0	0.331521	0	0	0	0	0	0	0	0	0	0
Contig_139670	0	0	0	0	0	0	0	0	0	0	0	0	0	0.222694	0	0	0	0
Contig_501406	0	0	0	0	0	0	0	0	0.341505	0	0	0	0	0	0	0	0	0
Contig_808772	0	0	0	0	0	0	0	0	0	0	0	0	0	0	0	0	0.100899	0
Contig_502196	0	0	0	0	0	0	0	0	0.533434	0	0	0	0	0.0917434	0	0	0	0
Contig_59426	0	0	0	0	0	0	0	0.614324	0	0	0	0	0	0	0	0	0	0
Contig_59081	0	0	0	0	0	0	0	0.234307	0	0	0	0	0	0	0	0	0	0
Contig_138791	0	0	0	0	0	0	0	0.12673	0.153289	0	0	0	0	0.346467	0	0	0	0
Contig_810010	0	0	0	0	0.0970871	0	0	0	0	0	0.164296	0.231962	0	0	0	0	0.235088	0.119403
Contig_554665	0	0	0	0	0	0	0	0	0	0	0	0	0.183686	0	0.266985	0	0	0
Contig_136120	0	0	0	0	0	0	0	0	0	0	0	0	0	0.356242	0	0	0	0
Contig_806195	0	0	0	0	0	0	0	0	0	0.105344	0	0	0	0	0	0.120765	0.17027	0.170225
Contig_59238	0	0	0	0	0	0	0	0.486877	0	0	0	0	0	0	0	0	0	0
Contig_1067056	0	0	0	0	0	0	0	0	0	0	0	0	0	0	0	0.137115	0	0
Contig_61674	0	0	0	0	0	0	0	0.43166	0	0	0	0	0	0	0	0	0	0
Contig_369421	0	0	0	0	0	0	0	0	0	0	0	0	0.229501	0	0	0	0	0
Contig_56433	0	0	0	0	0	0	0	0.341447	0	0	0	0	0	0	0	0	0	0
Contig_55334	0	0	0	0	0	0	0	0.810514	0	0	0	0	0	0	0	0	0	0
Contig_543519	0	0	0	0	0	0	0	0.273197	0.379372	0	0	0	0.782634	1.13329	0.587948	0	0	0
Contig_501775	0	0	0	0	0	0	0	0	0.278507	0	0	0	0	0	0	0	0	0
Contig_549823	0	0	0.258745	0	0	0	0	0	0.197994	0	0	0	0	0	0.190359	0	0	0
Contig_372072	0	0	0	0	0	0	0.129947	0	0	0	0	0	0.316936	0	0	0	0	0
Contig_549831	0	0	0.297967	0	0	0	0	0	0.178058	0	0	0	0	0	0.238617	0	0	0
Contig_55830	0	0	0	0	0	0	0	0.792013	0	0	0	0	0	0	0	0	0	0
Contig_60525	0	0	0	0	0	0	0	0.655929	0	0	0	0	0	0	0	0	0	0
Contig_368809	0	0	0	0	0	0	0	0	0	0	0	0	0.392655	0	0	0	0	0
Contig_137975	0	0.14977	0	0	0	0	0	0.87804	0.614483	0	0	0	0.121155	0.290953	0.145751	0	0	0
Contig_501846	0	0	0	0	0	0	0	0	0.373153	0	0	0	0	0	0	0	0	0
Contig_60212	0	0	0	0	0	0	0	0.255043	0	0	0	0	0	0	0	0	0	0
Contig_135212	0	0	0	0	0	0	0	0	0	0	0	0	0	0.395953	0.0826509	0	0	0
Contig_62387	0	0	0	0	0	0	0	0.346975	0	0	0	0	0	0	0	0	0	0
Contig_135194	0	0	0	0	0	0	0	0	0	0	0	0	0	0.403756	0	0	0	0
Contig_60235	0	0	0	0	0	0	0	0.209059	0	0	0	0	0	0	0	0	0	0
Contig_133647	0	0	0	0	0	0	0	0	0	0	0	0	0	0.259634	0	0	0	0
Contig_56940	0	0	0	0	0	0	0	0.100662	0	0	0	0	0	0	0	0	0	0
Contig_135087	0	0	0	0	0	0	0	0	0	0	0	0	0	0.298917	0	0	0	0
Contig_24569689	0	0.179732	0	0	0	0	0	0.135797	0	0	0	0	0.176507	0.155462	0.0949782	0	0	0
Contig_132217	0	0	0	0	0	0	0	0	0	0	0	0	0.129003	0.728747	0	0	0	0
Contig_137630	0	0	0	0	0	0	0	0	0	0	0	0	0	0.2831	0	0	0	0
Contig_56821	0	0	0	0	0	0	0	0.645387	0	0	0	0	0	0	0	0	0	0
Contig_137116	0	0	0	0	0	0	0	0.189445	0	0	0	0	0	0.26331	0	0	0	0
Contig_501431	0	0	0	0	0	0	0	0.108245	0.269571	0	0	0	0	0	0.125543	0	0	0
Contig_56767	0	0	0	0	0	0	0	0.301467	0	0	0	0	0	0	0	0	0	0
Contig_53810	0	0	0	0	0	0	0	0.899038	0	0	0	0	0	0	0	0	0	0
Contig_55389	0	0	0	0	0	0	0	0.251848	0	0	0	0	0	0	0	0	0	0
Contig_368416	0	0	0	0	0	0	0	0	0	0	0	0	0.384936	0	0	0	0	0
Contig_132946	0	0	0	0	0	0	0	0	0	0	0	0	0	0.274948	0	0	0	0
Contig_991817	0	0	0	0	0	0	0	0	0	0.247222	0	0	0	0	0	0	0	0
Contig_60825	0	0	0	0	0	0	0	0.226329	0	0	0	0	0	0	0	0	0	0
Contig_368856	0	0	0	0	0	0	0	0.184585	0	0	0	0	0.319578	0	0	0	0	0
Contig_53494	0	0	0	0	0	0	0	0.398588	0.159692	0	0	0	0	0	0	0	0	0
Contig_56618	0	0	0	0	0	0	0	0.438283	0	0	0	0	0	0	0	0	0	0
Contig_135393	0	0	0	0	0	0	0	0	0	0	0	0	0.165459	0.306098	0	0	0	0
Contig_59601	0	0	0	0	0	0	0	0.309835	0	0	0	0	0.122642	0	0.103593	0	0	0
Contig_371446	0	0	0	0	0	0	0	0	0	0	0	0	0.343729	0	0	0	0	0
Contig_368514	0	0	0	0	0	0	0	0	0	0	0	0	0.307979	0.235957	0	0	0	0
Contig_137173	0	0	0	0	0	0	0	0	0	0	0	0	0	0.231673	0	0	0	0
Contig_131735	0	0	0	0	0	0	0	0	0	0	0	0	1.14893	0.720145	0.175511	0	0	0
Contig_499069	0	0	0	0	0	0	0	0	1.44076	0	0	0	0	0	0	0	0	0
Contig_622673	0	0	0	0.159932	0.256163	0.264821	0	0	0	0.182994	0.230283	0.200741	0	0.125616	0.112797	0.125561	0.155032	0.0827251
Contig_134764	0	0	0	0	0	0	0	0	0	0	0	0	0	0.266243	0	0	0	0
Contig_502827	0	0	0	0	0	0	0	0	0.195921	0	0	0	0	0	0	0	0	0
Contig_56142	0	0	0	0	0	0	0	0.851642	0	0	0	0	0	0	0	0	0	0
Contig_53448	0	0	0	0	0	0	0	0.511355	0	0	0	0	0	0	0	0	0	0
Contig_542529	0	0	0	0	0	0	0	0	0.627798	0	0	0	0	0	0.289094	0	0	0
Contig_60113	0	0	0	0	0	0	0	0.128827	0	0	0	0	0	0	0	0	0	0
Contig_57441	0	0	0	0	0	0	0	0.316893	0	0	0	0	0	0	0	0	0	0
Contig_370221	0	0	0	0	0	0	0	0	0	0	0	0	0.28618	0	0	0	0	0
Contig_135234	0	0	0	0	0	0	0	0.134417	0	0	0	0	0	0.427204	0	0	0	0
Contig_502000	0	0.162147	0	0	0	0	0	0	0.263714	0	0	0	0	0	0	0	0	0
Contig_54659	0	0	0	0	0	0	0	0.350251	0	0	0	0	0	0	0	0	0	0
Contig_54061	0	0	0	0	0	0	0	0.690099	0	0	0	0	0	0	0	0	0	0
Contig_136308	0	0.154733	0	0	0	0	0	0.922399	0.693788	0	0	0	0.128407	0.331245	0.139648	0	0	0
Contig_136703	0	0	0	0	0	0	0	0	0	0	0	0	0	0.319734	0.101258	0	0	0
Contig_56457	0	0	0	0	0	0	0	0.392511	0	0	0	0	0	0	0	0	0	0
Contig_57229	0	0	0	0	0	0	0	0.180807	0	0	0	0	0	0	0	0	0	0
Contig_58939	0	0	0	0	0	0	0	0.432246	0	0	0	0	0	0	0	0	0	0
Contig_53358	0	0	0	0	0	0	0	0.929111	0	0	0	0	0	0	0	0	0	0
Contig_709008	0	0	0	0	0	0	0	0	0	0	0.158496	0	0	0	0	0	0.294519	0
Contig_554336	0	0	0	0	0	0	0	0	0	0	0	0	0	0	0.171935	0	0	0
Contig_1196066	0	0	0	0.204618	0.286542	0.325475	0	0	0	0.183911	0.268915	0.269203	0.0924665	0.166862	0.125776	0.120516	0.157756	0.104809
Contig_420383	0	0.261734	1.73727	0	0	0	0	0	0.349448	0	0	0	0	0	0	0	0	0
Contig_134456	0	0	0	0	0	0	0	0	0	0	0	0	0	0.321531	0.0967447	0	0	0
Contig_59846	0	0	0	0	0	0	0	0.201014	0	0	0	0	0	0	0	0	0	0
Contig_53941	0	0	0	0	0	0	0	0.317678	0	0	0	0	0	0	0	0	0	0
Contig_56028	0	0	0	0	0	0	0	0.203443	0.0996644	0.095919	0	0	0	0.15848	0	0	0	0
Contig_56006	0	0	0	0	0	0	0	0.444584	0	0	0	0	0	0	0	0	0	0
Contig_1196433	0	0	0	0.167128	0.244464	0.307545	0	0	0	0.195234	0.26398	0.267686	0	0.145471	0	0.119316	0.193688	0
Contig_53808	0	0	0	0	0	0	0	0.310984	0	0	0	0	0	0	0	0	0	0
Contig_60097	0	0.175274	0	0	0	0	0	0.273709	0.190426	0	0	0	0	0.19375	0	0	0	0
Contig_59201	0	0	0	0	0	0	0	0.336261	0	0	0	0	0	0	0	0	0	0
Contig_56363	0	0	0	0	0	0	0	1.10504	0	0	0	0	0	0	0	0	0	0
Contig_60400	0	0	0	0	0	0	0	0.279339	0	0	0	0	0	0	0	0	0	0
Contig_134328	0	0	0	0	0	0	0	0	0	0	0	0	0.167278	0.786807	0	0	0	0
Contig_994	0	0.23729	0.138575	0	0	0	0	0	0	0	0	0	0	0	0	0	0	0
Contig_547636	0	0	0	0	0	0	0	0	0	0	0	0	0	0	0.263815	0	0	0
Contig_56804	0	0	0	0	0	0	0	0.978169	0	0	0	0	0	0	0	0	0	0
Contig_500102	0	0	0	0	0	0	0	0	1.40739	0	0	0	0	0	0	0	0	0
Contig_371043	0	0	0	0	0	0	0	0.252017	0.149767	0	0	0	0.253331	0.284182	0	0	0	0
Contig_58444	0	0	0	0	0	0	0	0.340471	0	0	0	0	0	0	0	0	0	0
Contig_53744	0	0	0	0	0	0	0	0.714476	0	0	0	0	0	0	0	0	0	0
Contig_53766	0	0	0	0	0	0	0	0.703752	0	0	0	0	0	0	0	0	0	0
Contig_53455	0	0	0	0	0	0	0	0.483138	0	0	0	0	0	0	0	0	0	0
Contig_550217	0	0	0	0	0	0	0	0	0	0	0	0	0	0	0.323453	0	0	0
Contig_3248	0	0.43577	0	0	0	0	0	0	0.222119	0	0	0	0	0	0	0	0	0
Contig_57972	0	0	0	0	0	0	0	0.503621	0	0	0	0	0	0	0	0	0	0
Contig_368601	0	0	0	0	0	0	0	0	0	0	0	0	0.242467	0	0	0	0	0
Contig_134851	0	0	0	0	0	0	0	0	0.116825	0	0	0	0.121431	0.246614	0	0	0	0
Contig_55852	0	0	0	0	0	0	0	0.368313	0	0	0	0	0	0	0	0	0	0
Contig_55717	0	0	0	0	0	0	0	0.662467	0	0	0	0	0	0	0	0	0	0
Contig_133189	0	0	0	0	0	0	0	0.183107	0	0	0	0	0.0762231	0.398823	0	0	0	0
Contig_426270	0	0.314529	0.142143	0	0	0	0	0	0	0	0	0	0	0	0	0	0	0
Contig_54064	0	0	0	0	0	0	0	0.301524	0.136367	0	0	0	0	0	0	0	0	0
Contig_498809	0	0	0	0	0	0	0	0	0.501832	0	0	0	0	0	0	0	0	0
Contig_132151	0	0	0	0	0	0	0	0.135122	0	0	0	0	0	0.368221	0	0	0	0
Contig_24570062	0	0	0	0	0	0	0	0.304018	0.32467	0	0	0	0.138167	2.06305	0.568267	0	0	0
Contig_24577067	0	0	0	0	0	0	0	0.133957	0.116104	0	0	0	0.137317	0.239199	0	0	0	0
Contig_57800	0	0	0	0	0	0	0	0.319881	0	0	0	0	0	0	0	0	0	0
Contig_56904	0	0	0	0	0	0	0	0.238613	0	0	0	0	0	0	0	0	0	0
Contig_54813	0	0	0	0	0	0	0	0.335116	0	0	0	0	0	0	0	0	0	0
Contig_24569917	0	0	0	0	0	0	0	0	0.151651	0.114583	0	0	0.144692	0.238848	0	0.135588	0	0.0949782
Contig_368285	0	0	0	0	0	0	0	0	0	0	0	0	0.262223	0.175857	0	0	0	0
Contig_60405	0	0	0	0	0	0	0	0.446942	0	0	0	0	0	0	0	0	0	0
Contig_1198237	0	0	0	0.238345	0.272952	0.203441	0	0	0	0.254924	0.204544	0.260749	0	0	0	0.172746	0.186278	0.180319
Contig_57586	0	0	0	0	0	0	0	0.360088	0	0	0	0	0	0	0	0	0	0
Contig_53633	0	0	0	0	0	0	0	0.877599	0	0	0	0	0	0	0	0	0	0
Contig_368747	0	0	0	0	0	0	0	0	0	0	0	0	0.378397	0	0.256269	0	0	0
Contig_1062612	0	0	0	0.100135	0	0	0	0	0	0	0	0	0	0	0	0.258392	0	0
Contig_58097	0	0	0	0	0	0	0	0.525804	0	0	0	0	0	0	0	0	0	0
Contig_498319	0	0	0	0	0	0	0	0	0.735496	0	0	0	0	0	0	0	0	0
Contig_135130	0	0	0	0	0	0	0	0.272232	0.135431	0	0	0	0.194066	0.393097	0	0	0	0
Contig_58478	0	0	0	0	0	0	0	0.56152	0	0	0	0	0	0	0	0	0	0
Contig_498523	0	0	0	0	0	0	0	0	0.712951	0	0	0	0	0	0	0	0	0
Contig_135462	0	0	0	0	0	0	0	0	0	0	0	0	0	0.32964	0.130119	0	0	0
Contig_502821	0	0	0	0	0	0	0	0	0.168762	0	0	0	0	0	0	0	0	0
Contig_61579	0	0	0	0	0	0	0	0.662733	0	0	0	0	0	0	0	0	0	0
Contig_58491	0	0	0	0	0	0	0	0.199573	0	0	0	0	0	0	0	0	0	0
Contig_58259	0	0	0	0	0	0	0	0.424433	0	0	0	0	0	0	0	0	0	0
Contig_990987	0	0	0	0	0	0	0	0	0	0.337851	0	0	0	0	0	0	0	0
Contig_132330	0	0	0	0	0	0	0	0	0	0	0	0	0	0.285226	0	0	0	0
Contig_502713	0	0	0	0	0	0	0	0	0.247788	0	0	0	0	0	0	0	0	0
Contig_62593	0	0	0	0	0	0	0	0.147054	0	0	0	0	0	0	0	0	0	0
Contig_1522	0	0.673385	0	0	0	0	0	0	0	0	0	0	0	0	0	0	0	0
Contig_137801	0	0	0	0	0	0	0	0	0	0	0	0	0	0.313113	0.0857045	0	0	0
Contig_553689	0	0	0	0	0	0	0	0	0	0	0	0	0	0	0.17301	0	0	0
Contig_369008	0	0	0	0	0	0	0	0.120299	0	0	0	0	0.178286	0.150064	0	0	0	0
Contig_56531	0	0	0	0	0	0	0	0.338853	0	0	0	0	0	0	0	0	0	0
Contig_1063039	0	0	0	0	0	0	0	0	0	0	0	0	0	0	0	0.212951	0	0
Contig_135971	0	0.16583	0	0	0	0	0	0.261294	0.141949	0	0	0	0.307564	1.12844	0.677067	0	0	0
Contig_133011	0	0	0	0	0	0	0	0	0	0	0	0	0	0.376663	0	0	0	0
Contig_62226	0	0	0	0	0	0	0	2.5479	0	0	0	0	0	0	0	0	0	0
Contig_53793	0	0	0	0	0	0	0	0.472163	0	0	0	0	0	0	0	0	0	0
Contig_502496	0	0	0	0	0	0	0	0	0.586748	0	0	0	0	0	0	0	0	0
Contig_62203	0	0	0	0	0	0	0	0.110607	0	0	0	0	0	0	0	0	0	0
Contig_62202	0	0	0	0	0	0	0	1.08428	0	0	0	0	0	0	0	0	0	0
Contig_54022	0	0	0	0	0	0	0	0.360734	0	0	0	0	0	0	0	0	0	0
Contig_56890	0	0	0	0	0	0	0	0.254747	0	0	0	0	0	0	0	0	0	0
Contig_499472	0	0	0	0	0	0	0	0	0.805254	0	0	0	0	0	0	0	0	0
Contig_139302	0	0	0	0	0	0	0	0	0	0	0	0	0	0.217527	0	0	0	0
Contig_368431	0	0	0	0	0	0	0	0	0	0	0	0	0.414393	0	0	0	0	0
Contig_61046	0	0	0	0	0	0	0	1.27949	0.093493	0	0	0	0	0.0798796	0	0	0	0
Contig_61908	0	0	0	0	0	0	0	0.323155	0	0	0	0	0	0	0	0	0	0
Contig_58753	0	0	0	0	0	0	0	0.325528	0	0	0	0	0	0	0	0	0	0
Contig_138958	0	0	0	0	0	0	0	0	0	0	0	0	0	0.333171	0	0	0	0
Contig_57082	0	0	0	0	0	0	0	0.194548	0.0987318	0	0	0	0	0	0	0	0	0
Contig_555509	0	0	0	0	0	0	0	0	0	0	0	0	0	0	0.22153	0	0	0
Contig_136783	0	0	0	0	0	0	0	0	0	0	0	0	0	0.314626	0	0	0	0
Contig_134230	0	0	0	0	0	0	0	0	0	0	0	0	0	0.274193	0.117414	0	0	0
Contig_502136	0	0	0	0	0	0	0	0	0.277322	0	0	0	0.134953	0	0	0	0	0
Contig_369773	0	0	0	0	0	0	0	0	0	0	0	0	0.215499	0	0	0	0	0
Contig_502705	0	0	0	0	0	0	0	0.156159	0.147246	0	0	0	0	0	0	0	0	0
Contig_54983	0	0	0	0	0	0	0	0.337085	0	0	0	0	0	0	0	0	0	0
Contig_131846	0	0	0	0	0	0	0	0.432578	0.308161	0	0	0	0.247092	0.516448	0	0	0	0
Contig_993069	0	0	0	0.317879	0	0	0	0	0	0.286955	0	0	0	0	0	0	0	0
Contig_58349	0	0	0	0	0	0	0	0.197315	0	0	0	0	0	0	0	0	0	0
Contig_498339	0	0.310371	0.47756	0	0	0	0	0	0.694372	0	0	0	0	0	0	0	0	0
Contig_136070	0	0	0	0	0	0	0	0	0	0	0	0	0	0.3196	0	0	0	0
Contig_138534	0	0	0	0	0	0	0	0	0	0	0	0	0	0.240468	0	0	0	0
Contig_1066498	0	0	0	0	0	0	0	0	0	0	0	0	0	0	0	0.290014	0	0
Contig_61065	0	0	0	0	0	0	0	0.30359	0	0	0	0	0	0	0	0	0	0
Contig_371245	0	0	0	0	0	0	0	0	0	0	0	0	0.258266	0	0	0	0	0
Contig_56306	0	0	0	0	0	0	0	0.398183	0	0	0	0	0	0	0	0	0	0
Contig_992810	0	0	0	0	0	0	0	0	0	0.182284	0	0	0	0	0	0	0	0
Contig_60341	0	0	0	0	0	0	0	0.305612	0	0	0	0	0	0	0	0	0	0
Contig_501081	0	0	0	0	0	0	0	0	0.727268	0	0	0	0	0	0	0	0	0
Contig_132024	0	0	0	0	0	0	0	0	0	0	0	0	0.185994	0.332534	0	0	0	0
Contig_500780	0	0	0	0	0	0	0	0	0.423668	0	0	0	0	0	0	0	0	0
Contig_60849	0	0	0	0	0	0	0	0.236095	0	0	0	0	0	0	0	0	0	0
Contig_61678	0	0	0	0	0	0	0	0.451377	0	0	0	0	0	0	0	0	0	0
Contig_54080	0	0	0	0	0	0	0	0.373857	0	0	0	0	0	0	0	0	0	0
Contig_138131	0	0	0	0	0	0	0	0	0	0	0	0	0	0.279945	0	0	0	0
Contig_553368	0	0	0	0	0	0	0	0	0	0	0	0	0	0	0.1876	0	0	0
Contig_544432	0	0.146116	0	0	0	0	0	0.221507	0	0	0	0	0.256745	1.05451	0.644717	0	0	0
Contig_55572	0	0	0	0	0	0	0	0.595253	0	0	0	0	0	0	0	0	0	0
Contig_554112	0	0	0	0	0	0	0	0.285944	0.320638	0	0	0	0.127354	2.24334	0.628294	0	0	0
Contig_137449	0	0	0	0	0	0	0	0	0	0	0	0	0	0.198161	0	0	0	0
Contig_55093	0	0	0	0	0	0	0	0.233387	0	0	0	0	0	0	0	0	0	0
Contig_1062135	0	0	0	0	0	0	0	0	0	0	0	0	0	0	0	0.497643	0	0
Contig_56039	0	0	0	0	0	0	0	1.2662	0	0	0	0	0	0	0	0	0	0
Contig_60321	0	0	0	0	0	0	0	1.35408	0	0	0	0	0	0	0	0	0	0
Contig_4802	0	0.270251	0.112203	0	0	0	0	0	0	0	0	0	0	0	0	0	0	0
Contig_498840	0	0	0	0	0	0	0	0	0.391661	0	0	0	0	0	0	0	0	0
Contig_139909	0	0	0	0	0	0	0	0	0	0	0	0	0	0.2143	0.131385	0	0	0
Contig_55595	0	0	0	0	0	0	0	0.228105	0	0	0	0	0	0	0	0	0	0
Contig_498728	0	0	0	0	0	0	0	0	0.324638	0	0	0	0	0	0	0	0	0
Contig_138109	0	0	0	0	0	0	0	0	0	0	0	0	0	0.318136	0	0	0	0
Contig_501425	0	0	0	0	0	0	0	0	0.302223	0	0	0	0	0	0	0	0	0
Contig_501418	0	1.25675	0.348239	0	0	0	0	0	0.314894	0	0	0	0	0	0	0	0	0
Contig_54269	0	0	0	0	0	0	0	1.03748	0	0	0	0	0	0	0	0	0	0
Contig_137536	0	0	0	0	0	0	0	0	0.106702	0	0	0	0.11558	0.319407	0	0	0	0
Contig_59860	0	0	0	0	0	0	0	0.221518	0	0	0	0	0	0	0	0	0	0
Contig_501400	0	0	0	0	0	0	0	0	0.198876	0	0	0	0	0	0	0	0	0
Contig_621002	0	0	0	0.137856	0.47688	0.608244	0	0	0	0.202828	0.377974	0.281245	0	0	0	0.172569	0.54216	1.05062
Contig_420309	0	1.46789	0.690423	0	0	0	0	0	0.609077	0	0	0	0	0	0	0	0	0
Contig_502647	0	0	0	0	0	0	0	0.975602	0.343194	0	0	0	0.0978393	0	0	0	0	0
Contig_53374	0	0	0	0	0	0	0	0.39513	0	0	0	0	0	0	0	0	0	0
Contig_55915	0	0	0	0	0	0	0	0.282054	0.407823	0	0	0	0.125376	0.194462	0	0	0	0
Contig_59610	0	0	0	0	0	0	0	0.279943	0	0	0	0	0	0	0	0	0	0
Contig_59558	0	0	0	0	0	0	0	0.250387	0	0	0	0	0	0	0	0	0	0
Contig_53364	0	0	0	0	0	0	0	0.469745	0	0	0	0	0	0	0	0	0	0
Contig_61421	0	0	0	0	0	0	0	0.175017	0	0	0	0	0	0.100427	0	0	0	0
Contig_548885	0	0	0	0	0	0	0	0	0	0	0	0	0	0	0.290737	0	0	0
Contig_498542	0	0	0	0	0	0	0	0.113685	0.633504	0	0	0	0	0	0	0	0	0
Contig_56032	0	0	0	0	0	0	0	0.218408	0	0	0	0	0	0	0	0	0	0
Contig_501109	0	0	0	0	0	0	0	0	1.31469	0	0	0	0	0	0	0	0	0
Contig_132568	0	0	0	0	0	0	0	0	0	0	0	0	0	0.287717	0	0	0	0
Contig_1065067	0	0	0	0	0	0	0	0	0	0	0	0	0	0	0	0.233422	0	0
Contig_55467	0	0	0	0	0	0	0	0.197401	0	0	0	0	0	0	0	0	0	0
Contig_368810	0	0	0	0	0	0	0	0	0	0	0	0	0.358925	0	0	0	0	0
Contig_498502	0	0	0	0	0	0	0	0	1.2122	0	0	0	0	0	0	0	0	0
Contig_62231	0	0	0	0	0	0	0	0.318969	0	0	0	0	0	0	0	0	0	0
Contig_58954	0	0	0	0	0	0	0	0.629311	0	0	0	0	0	0	0	0	0	0
Contig_61443	0	0	0	0	0	0	0	0.450252	0	0	0	0	0	0	0	0	0	0
Contig_499578	0	0	0	0	0	0	0	0	0.500026	0	0	0	0	0	0	0	0	0
Contig_500923	0	0.154996	0.134678	0	0	0	0	0	0.57011	0	0	0	0	0	1.74153	0	0	0
Contig_53814	0	0	0	0	0	0	0	0.465582	0	0	0	0	0	0	0	0	0	0
Contig_58801	0	0	0	0	0	0	0	0.927649	0	0	0	0	0	0	0	0	0	0
Contig_135069	0	0	0	0	0	0	0	0.177213	0.152403	0	0	0	0	0.228047	0	0	0	0
Contig_370266	0	0	0	0	0	0	0	0	0	0	0	0	0.166064	0	0	0	0	0
Contig_370810	0	0	0	0	0	0	0.353214	0	0	0	0	0	0.223032	0	0	0	0	0
Contig_56337	0	0	0	0	0	0	0	0.221508	0	0	0	0	0	0	0	0	0	0
Contig_58709	0	0	0	0	0	0	0	0.253842	0	0	0	0	0	0	0	0	0	0
Contig_368580	0	0	0	0	0	0	0	0	0	0	0	0	0.85141	0	0	0	0	0
Contig_371712	0	0	0	0	0	0	0	0	0	0	0	0	0.266145	0	0	0	0	0
Contig_500855	0	0	0	0	0	0	0	0	0.406845	0	0	0	0	0	0	0	0	0
Contig_501085	0	0	0	0	0	0	0	0	0.463029	0	0	0	0	0	0	0	0	0
Contig_55615	0	0	0	0	0	0	0	0.336098	0	0	0	0	0	0	0	0	0	0
Contig_368957	0	0	0	0	0	0	0	0	0	0	0	0	0.302354	0	0	0	0	0
Contig_136420	0	0	0	0	0	0	0	0	0	0	0	0	0	0.22652	0	0	0	0
Contig_53386	0	0	0	0	0	0	0	0.47704	0	0	0	0	0	0	0	0	0	0
Contig_367937	0	0	0	0	0	0	0.250625	0.655959	1.57755	0	0	0	0.532026	1.15136	0.404702	0	0	0
Contig_53379	0	0	0	0	0	0	0	0.489739	0.306137	0	0	0	0	0.10481	0	0	0	0
Contig_370036	0	0	0	0	0	0	0	0	0	0	0	0	0.370847	0	0	0	0	0
Contig_499200	0	0	0	0	0	0	0	0	0.355401	0	0	0	0	0	0	0	0	0
Contig_499294	0	0	0	0	0	0	0	0.109989	0.514452	0	0	0	0	0	0	0	0	0
Contig_56438	0	0	0	0	0	0	0	0.958323	0	0	0	0	0	0	0	0	0	0
Contig_136250	0	0	0	0	0	0	0	0	0	0	0	0	0	0.296425	0	0	0	0
Contig_498303	0	0	0	0	0	0	0	0	0.542027	0	0	0	0	0	0	0	0	0
Contig_132013	0	0	0	0	0	0	0	0	0	0	0	0	0	0.892573	0	0	0	0
Contig_59716	0	0	0	0	0	0	0	0.737481	0	0	0	0	0	0	0	0	0	0
Contig_502254	0	0	0	0	0	0	0	0	0.516099	0	0	0	0	0	0	0	0	0
Contig_500641	0	0	0	0	0	0	0	0	0.357842	0	0	0	0	0	0	0	0	0
Contig_58226	0	0	0	0	0	0	0	0.174447	0	0	0	0	0	0	0	0	0	0
Contig_58194	0	0	0	0	0	0	0	0.22863	0.248938	0	0	0	0	0	0	0	0	0
Contig_138595	0	0	0	0	0	0	0	0	0	0	0	0	0	0.550967	0.119103	0	0	0
Contig_500548	0	0	0	0	0	0	0	0	0.279437	0	0	0	0	0	0	0	0	0
Contig_54668	0	0	0	0	0	0	0	0.377489	0	0	0	0	0	0	0	0	0	0
Contig_499039	0	0.278081	0	0	0	0	0	0	0.243912	0	0	0	0	0.236365	0.53733	0	0	0
Contig_133990	0	0	0	0	0	0	0	0.171829	0	0	0	0	0	0.362226	0	0	0	0
Contig_54120	0	0	0	0	0	0	0	0.30721	0	0	0	0	0	0	0	0	0	0
Contig_134156	0	0	0	0	0	0	0	0	0	0	0	0	0	0.27743	0	0	0	0
Contig_131541	0	0	0	0	0	0	0	0.186558	0.110032	0	0	0	0.120618	0.440645	0	0	0	0
Contig_57780	0	0	0	0	0	0	0	0.254528	0	0	0	0	0	0	0	0	0	0
Contig_57833	0	0	0	0	0	0	0	0.361656	0	0	0	0	0	0	0	0	0	0
Contig_61338	0	0	0	0	0	0	0	0.238227	0	0	0	0	0	0	0	0	0	0
Contig_990113	0	0	0	0	0	0	0	0	0	0.189766	0	0	0	0	0	0	0	0
Contig_137216	0	0	0	0	0	0	0	0	0	0	0	0	0	0.235351	0	0	0	0
Contig_369743	0	0	0	0	0	0	0	0	0	0	0	0	0.200964	0	0	0	0	0
Contig_133360	0	0	0	0	0	0	0	0	0	0	0	0	0	0.368563	0	0	0	0
Contig_58409	0	0	0	0	0	0	0	0.209922	0	0	0	0	0	0	0	0	0	0
Contig_24565782	0	0.133812	0	0	0	0	0	0.177343	0.158142	0	0	0	0	0.189608	0.122714	0	0	0
Contig_132752	0	0	0	0	0	0	0	0	0	0	0	0	0	0.370636	0	0	0	0
Contig_61766	0	0	0	0	0	0	0	0.294644	0	0	0	0	0	0	0	0	0	0
Contig_53538	0	0	0	0	0	0	0	0.33229	0	0	0	0	0	0	0	0	0	0
Contig_54302	0	0	0	0	0	0	0	0.290574	0	0	0	0	0	0	0	0	0	0
Contig_427	0	0.713386	1.64682	0	0	0	0	0	0.683854	0	0	0	0	0	0.223746	0	0	0
Contig_131574	0	0	0	0.261907	0	0	0	0.261277	0	0.564954	0	0	0.284317	0.508932	0	0.155484	0	0
Contig_3038	0	1.09776	0	0	0	0	0	0	0	0	0	0	0	0	0	0	0	0
Contig_133992	0	0	0	0	0	0	0	0	0	0	0	0	0	0.305142	0	0	0	0
Contig_549384	0	0	0	0	0	0	0	0	0	0	0	0	0	0.104796	0.2537	0	0	0
Contig_987380	0	0	0	0.133117	0	0	0	0	0	0.449313	0	0	0	0	0	0	0	0
Contig_500105	0	0	0	0	0	0	0	0	0.489911	0	0	0	0	0	0	0	0	0
Contig_549184	0	0	0	0	0	0	0	0	0	0	0	0	0	0	0.246135	0	0	0
Contig_424505	0	0.67744	0.307728	0	0	0	0	0	0	0	0	0	0	0	1.05643	0	0	0
Contig_425713	0	0	0.171541	0	0	0	0	0	0	0	0	0	0	0	0	0	0	0
Contig_58592	0	0	0	0	0	0	0	0.335502	0	0	0	0	0	0	0	0	0	0
Contig_56996	0	0	0	0	0	0	0	0.318707	0	0	0	0	0	0	0	0	0	0
Contig_25	0	0.649111	0.165253	0	0	0	0	0.271957	0.377773	0	0	0	0.359934	1.25251	0.200767	0	0	0
Contig_369398	0	0	0	0	0	0	0	0	0	0	0	0	0.189895	0	0	0	0	0
Contig_2620	0	0.199486	0	0	0	0	0	0	0	0	0	0	0	0	0	0	0	0
Contig_931740	0	0	0	0.255956	0	0	0	0	0	0.796783	0	0	0	0	0	0.0927554	0	0
Contig_53407	0	0	0	0	0	0	0	0.339996	0	0	0	0	0	0	0	0	0	0
Contig_627681	0	0	0	0.145796	0.28716	0.21613	0	0	0	0.173243	0.231225	0.241133	0	0.133367	0.0926663	0.0870731	0.10248	0
Contig_501868	0	0	0	0	0	0	0	0	0.221201	0	0	0	0	0.14274	0	0	0	0
Contig_135088	0	0	0	0	0	0	0	0	0	0	0	0	0	0.333533	0	0	0	0
Contig_131711	0	0	0	0	0	0	0	0	0	0	0	0	0	1.2174	0	0	0	0
Contig_56809	0	0	0	0	0	0	0	0.655918	0	0	0	0	0	0	0	0	0	0
Contig_501797	0	0	0.292458	0	0	0	0	0	0.259871	0	0	0	0	0	0	0	0	0
Contig_1065040	0	0	0	0.106164	0	0	0	0	0	0	0	0	0	0	0	0.182286	0	0
Contig_54950	0	0	0	0	0	0	0	0.26101	0	0	0	0	0	0	0	0	0	0
Contig_53998	0	0	0	0	0	0	0	0.308664	0	0	0	0	0	0	0	0	0	0
Contig_133566	0	0	0	0	0	0	0	0	0	0	0	0	0	0.266561	0	0	0	0
Contig_53501	0	0	0	0	0	0	0	0.504913	0	0	0	0	0	0	0	0	0	0
Contig_424266	0	0	0.229898	0	0	0	0	0	0.179966	0	0	0	0	0	0.440046	0	0	0
Contig_53623	0	0	0	0	0	0	0	0.583649	0	0	0	0	0	0	0	0	0	0
Contig_134940	0	0	0	0	0	0	0	0	0	0	0	0	0	0.190087	0	0	0	0
Contig_55552	0	0	0	0	0	0	0	0.286155	0	0	0	0	0	0	0	0	0	0
Contig_499924	0	0	0	0	0	0	0	0	0.416868	0	0	0	0	0	0	0	0	0
Contig_58788	0	0	0	0	0	0	0	0.183454	0	0	0	0	0	0	0	0	0	0
Contig_4084	0	0.178377	0	0	0	0	0	0	0.243222	0	0	0	0	0	0	0	0	0
Contig_303017	0	0	0	0	0	0	0.369314	0	0	0	0	0	0	0	0	0	0	0
Contig_928998	0	0	0	0.423173	0	0	0	0	0	0.395068	0.104755	0	0	0	0	0.205023	0.140254	0
Contig_53488	0	0	0	0	0	0	0	1.75166	0	0	0	0	0	0	0	0	0	0
Contig_58363	0	0	0	0	0	0	0	0.409304	0	0	0	0	0	0	0	0	0	0
Contig_502068	0	0	0	0	0	0	0	0	0.424114	0	0	0	0.144456	0	0	0	0	0
Contig_135883	0	0	0	0	0	0	0	0	0	0	0	0	0	0.262446	0	0	0	0
Contig_62830	0	0	0	0	0	0	0	1.21601	0	0	0	0	0	0	0	0	0	0
Contig_132893	0	0	0	0	0	0	0	0.170106	0	0	0	0	0	0.38034	0.122575	0	0	0
Contig_499726	0	0	0	0	0	0	0	0	0.789973	0	0	0	0	0	0	0	0	0
Contig_57667	0	0	0	0	0	0	0	0.305138	0.1405	0	0	0	0	0	0	0	0	0
Contig_305455	0	0	0	0	0	0	0.447249	0	0	0	0	0	0.287033	0	0	0	0	0
Contig_622395	0	0	0	0.20201	0.299801	0.123977	0	0	0	0.167301	0.242832	0.177333	0	0	0	0	0.116578	0
Contig_498856	0	0	0	0	0	0	0	1.24613	0.403713	0	0	0	0	0	0	0	0	0
Contig_498555	0	0	0	0	0	0	0	0	0.369039	0	0	0	0	0	0	0	0	0
Contig_423948	0	0	0.202652	0	0	0	0	0	0	0	0	0	0	0	0	0	0	0
Contig_58286	0	0	0	0	0	0	0	0.415432	0	0	0	0	0	0	0	0	0	0
Contig_131612	0	0	0	0	0	0	0	0.109981	0.181815	0	0	0	0.0940613	0.621994	0	0	0	0
Contig_302601	0	0	0	0	0	0	0.753472	0	0	0	0	0	0.110874	0	0	0	0	0
Contig_56112	0	0	0	0	0	0	0	0.277798	0	0	0	0	0	0	0	0	0	0
Contig_135881	0	0	0	0	0	0	0	0	0	0	0	0	0	0.28532	0	0	0	0
Contig_134869	0	0	0	0	0	0	0	0	0.16381	0	0	0	0.127862	0.352261	0	0	0	0
Contig_368906	0	0	0	0	0	0	0	0	0	0	0	0	1.2624	0	0	0	0	0
Contig_1062954	0	0	0	0	0	0	0	0	0	0	0	0	0	0	0	0.348625	0	0
Contig_58549	0	0	0	0	0	0	0	1.05004	0	0	0	0	0	0	0	0	0	0
Contig_54461	0	0	0	0	0	0	0	0.260788	0.111541	0	0	0	0	0	0	0	0	0
Contig_53484	0	0	0	0	0	0	0	0.36276	0	0	0	0	0	0	0	0	0	0
Contig_55887	0	0.132649	0	0	0	0	0	0.263696	0.427911	0	0	0	0	0.187165	0	0	0	0
Contig_547449	0	0	0	0	0	0	0	0	0	0	0	0	0	0	0.682061	0	0	0
Contig_499560	0	0	0	0	0	0	0	0	0.469305	0	0	0	0	0	0.141953	0	0	0
Contig_139157	0	0	0	0	0	0	0	0.113612	0	0	0	0	0	0.529408	0.112179	0	0	0
Contig_58743	0	0	0	0	0	0	0	0.245329	0	0	0	0	0	0	0	0	0	0
Contig_132870	0	0	0	0	0	0	0	0	0	0	0	0	0	0.268961	0	0	0	0
Contig_498739	0	0	0	0	0	0	0	0	0.299266	0	0	0	0	0	0	0	0	0
Contig_4502	0	0.306292	0	0	0	0	0	0	0	0	0	0	0	0	0	0	0	0
Contig_53454	0	0	0	0	0	0	0	0.510658	0	0	0	0	0	0	0	0	0	0
Contig_131734	0	0	0	0	0	0	0	0	0	0	0	0	0.128671	0.669262	0	0	0	0
Contig_133996	0	0	0	0	0	0	0	0	0	0	0	0	0	0.373008	0	0	0	0
Contig_551757	0	0	0	0	0	0	0	0	0	0	0	0	0	0	0.235044	0	0	0
Contig_137986	0	0	0	0	0	0	0	0	0	0	0	0	0	0.196705	0	0	0	0
Contig_132305	0	0	0	0	0	0	0	0	0	0	0	0	0	0.309301	0	0	0	0
Contig_425638	0	0.190713	0.469757	0	0	0	0	0	0	0	0	0	0	0	0	0	0	0
Contig_56785	0	0	0	0	0	0	0	0.404288	0	0	0	0	0	0	0	0	0	0
Contig_138526	0	0	0	0	0	0	0	0.167011	0.12444	0	0	0	0	0.286399	0	0	0	0
Contig_371264	0	0	0	0	0	0	0	0	0	0	0	0	0.299756	0	0	0	0	0
Contig_548610	0	0.505998	0	0	0	0	0	0	0	0	0	0	0	0	0.323844	0	0	0
Contig_55642	0	0	0	0	0	0	0	0.29059	0	0	0	0	0	0	0	0	0	0
Contig_499445	0	0	0	0	0	0	0	0	0.306904	0	0	0	0	0	0	0	0	0
Contig_1063097	0	0	0	0	0	0	0	0	0	0	0	0	0	0	0	0.378503	0	0
Contig_136305	0	0	0	0	0	0	0	0	0	0	0	0	0	0.176948	0	0	0	0
Contig_60159	0	0	0	0	0	0	0	0.279197	0	0	0	0	0	0	0	0	0	0
Contig_56384	0	0	0	0	0	0	0	0.294277	0.140439	0	0	0	0	0	0	0	0	0
Contig_420602	0	0.61717	0.426269	0	0	0	0	0	0.0929103	0	0	0	0	0	0	0	0	0
Contig_53508	0	0	0	0	0	0	0	0.389376	0	0	0	0	0	0	0	0	0	0
Contig_57454	0	0	0	0	0	0	0	0.375293	0	0	0	0	0	0	0	0	0	0
Contig_498701	0	0	0	0	0	0	0	0	0.940065	0	0	0	0	0	0	0	0	0
Contig_542628	0	0.728557	0	0	0	0	0	0	0	0	0	0	0	0	0.38179	0	0	0
Contig_56065	0	0	0	0	0	0	0	0.25699	0	0	0	0	0	0	0	0	0	0
Contig_2842	0	0.188645	0	0	0	0	0	0	0	0	0	0	0	0	0	0	0	0
Contig_55657	0	0	0	0	0	0	0	0.505383	0	0	0	0	0	0	0	0	0	0
Contig_53577	0	0	0	0	0	0	0	0.363127	0	0	0	0	0	0	0	0	0	0
Contig_131637	0	0	0	0	0	0	0	0.128821	0.0973318	0	0	0	0.194546	0.49454	0	0	0	0
Contig_542352	0	0	0	0	0	0	0	0.107788	0.208491	0	0	0	0.144627	0.109197	0.968265	0	0	0
Contig_500461	0	0	0	0	0	0	0	0	0.243316	0	0	0	0	0	0	0	0	0
Contig_55353	0	0	0	0	0	0	0	0.396478	0	0	0	0	0	0	0	0	0	0
Contig_1580	0	0.402133	0	0	0	0	0	0	0	0	0	0	0	0	0	0	0	0
Contig_54109	0	0	0	0	0	0	0	0.349856	0	0	0	0	0	0	0	0	0	0
Contig_139853	0	0	0	0	0	0	0	0	0	0	0	0	0	0.265657	0.111126	0	0	0
Contig_54104	0	0	0	0	0	0	0	0.383728	0	0	0	0	0	0	0	0	0	0
Contig_28	0	0.921004	0	0	0	0	0	0	0.175674	0	0	0	0	0	0	0	0	0
Contig_24566202	0	0	0	0	0	0	0	0.139904	0.69244	0	0	0	0	0.151436	0	0	0	0
Contig_139749	0	0.237538	0.120819	0	0	0	0	0.199983	0.284996	0	0	0	0.154973	0.410924	0.694172	0	0	0
Contig_555569	0	0	0	0	0	0	0	0	0	0	0	0	0	0	0.0830976	0	0	0
Contig_499271	0	0	0	0	0	0	0	0	0.293151	0	0	0	0	0	0	0	0	0
Contig_310306	0	0	0	0	0	0	0.325728	0	0	0	0	0	0.107179	0	0	0	0	0
Contig_139656	0	0	0	0	0	0	0	0.125716	0.420754	0	0	0	0	0.415067	0.196914	0	0	0
Contig_1993	0	1.23498	0.343534	0	0	0	0	0	0.109621	0	0	0	0	0	0.26901	0	0	0
Contig_62383	0	0	0	0	0	0	0	0.152301	0	0	0	0	0	0	0	0	0	0
Contig_547953	0	0	0	0	0	0	0	0	0	0	0	0	0	0	0.313873	0	0	0
Contig_139542	0	0	0	0	0	0	0	0.128284	0.207378	0	0	0	0	0.397552	0	0	0	0
Contig_61715	0	0	0	0	0	0	0	0.253052	0	0	0	0	0	0	0	0	0	0
Contig_499339	0	0	0.2085	0	0	0	0	0	0.322472	0	0	0	0	0	0	0	0	0
Contig_555250	0	0.166533	0.111992	0	0	0	0	0	0	0	0	0	0	0	0.188828	0	0	0
Contig_502511	0	0	0	0	0	0	0	0	0.352008	0	0	0	0	0	0	0	0	0
Contig_371290	0	0	0	0	0	0	0	0	0	0	0	0	0.200715	0	0	0	0	0
Contig_993861	0	0	0	0	0	0	0	0	0	0.249688	0	0	0	0	0	0	0	0
Contig_57005	0	0	0	0	0	0	0	0.252558	0	0	0	0	0	0	0	0	0	0
Contig_372109	0	0	0	0	0	0	0	0	0	0	0	0	0.163047	0	0	0	0	0
Contig_992875	0	0	0	0	0	0	0	0	0	0.164899	0	0	0	0	0	0	0	0
Contig_62111	0	0	0	0	0	0	0	0.201764	0	0	0	0	0	0	0	0	0	0
Contig_61990	0	0	0	0	0	0	0	0.318195	0	0	0	0	0	0	0	0	0	0
Contig_139244	0	0	0	0	0	0	0	0	0	0	0	0	0	0.147159	0	0	0	0
Contig_371975	0	0	0	0	0	0	0	0	0	0	0	0	0.112106	0	0	0	0	0
Contig_1063267	0	0	0	0	0	0	0	0	0	0	0	0	0	0	0	0.408166	0	0
Contig_499749	0	0	0	0	0	0	0	0.104739	0.388486	0	0	0	0	0.0933275	0	0	0	0
Contig_502244	0	1.23762	0.341614	0	0	0	0	0	0.271191	0	0	0	0	0	0	0	0	0
Contig_370080	0	0	0	0	0	0	0	0	0	0	0	0	0.279322	0	0	0	0	0
Contig_993479	0	0	0	0	0	0	0	0	0	0.16662	0	0	0	0	0	0	0	0
Contig_502303	0	0	0	0	0	0	0	0	0.191604	0	0	0	0	0	0	0	0	0
Contig_138983	0	0	0	0	0	0	0	0	0	0	0	0	0	0.266786	0	0	0	0
Contig_55022	0	0	0	0	0	0	0	0.640168	0	0	0	0	0	0	0	0	0	0
Contig_309378	0	0	0	0	0	0	0.323002	0	0	0	0	0	0	0	0	0	0	0
Contig_53451	0	0	0	0	0	0	0	0.561506	0	0	0	0	0	0	0	0	0	0
Contig_371694	0	0	0	0	0	0	0.132274	0	0	0	0	0	0.267236	0	0	0	0	0
Contig_500015	0	0	0	0	0	0	0	0.299891	0.384131	0	0	0	0	0	0	0	0	0
Contig_499722	0	0	0	0	0	0	0	0	0.351031	0	0	0	0	0	0	0	0	0
Contig_56252	0	0	0	0	0	0	0	0.606844	0	0	0	0	0	0	0	0	0	0
Contig_138801	0	0	0	0	0	0	0	0	0	0	0	0	0	0.250975	0	0	0	0
Contig_54985	0	0	0	0	0	0	0	0.262841	0	0	0	0	0	0.138615	0	0	0	0
Contig_303608	0	0	0	0	0	0	0.374579	0	0	0	0	0	0.342047	0	0	0	0	0
Contig_502099	0	0	0	0	0	0	0	0.140776	0.673853	0	0	0	0	0	0	0	0	0
Contig_138713	0	0	0	0	0	0	0	0	0	0	0	0	0	0.264943	0	0	0	0
Contig_502065	0	0	0	0	0	0	0	0	0.321404	0	0	0	0	0	0	0	0	0
Contig_58121	0	0	0	0	0	0	0	0.41569	0	0	0	0	0	0	0	0	0	0
Contig_502049	0	0	0	0	0	0	0	0	0.221463	0	0	0	0	0	0	0	0	0
Contig_61146	0	0	0	0	0	0	0	0.21024	0	0	0	0	0	0	0	0	0	0
Contig_4	0	1.38698	0.25254	0	0	0	0	0	0	0	0	0	0	0	0	0	0	0
Contig_54035	0	0	0	0	0	0	0	0.30391	0.133135	0	0	0	0	0.12698	0	0	0	0
Contig_5293	0	0.149073	0	0	0	0	0	0	0	0	0	0	0	0.123272	0	0	0	0
Contig_59255	0	0	0	0	0	0	0	0.237501	0	0	0	0	0	0	0	0	0	0
Contig_553943	0	0	0	0	0	0	0	0	0	0	0	0	0	0	0.17543	0	0	0
Contig_501956	0	0	0	0	0	0	0	0.0943459	0.272915	0	0	0	0	0.205918	0	0	0	0
Contig_499107	0	0	0	0	0	0	0	0	0.431001	0	0	0	0	0	0	0	0	0
Contig_53743	0	0	0	0	0	0	0	0.490488	0	0	0	0	0	0	0	0	0	0
Contig_5146	0	0.200258	0	0	0	0	0	0	0	0	0	0	0	0	0	0	0	0
Contig_59394	0	0	0	0	0	0	0	2.22606	0	0	0	0	0	0	0	0	0	0
Contig_1062488	0	0	0	0.244577	0	0	0	0	0	0.369587	0	0	0	0	0	0.412054	0	0
Contig_60682	0	0	0	0	0	0	0	0.147447	0	0	0	0	0	0	0	0	0	0
Contig_60641	0	0	0	0	0	0	0	0.34166	0	0	0	0	0	0	0	0	0	0
Contig_55016	0	0	0	0	0	0	0	0.327299	0	0	0	0	0	0	0	0	0	0
Contig_371210	0	0	0	0	0	0	0.945597	0	0	0	0	0	0.219129	0	0	0	0	0
Contig_138007	0	0	0	0	0	0	0	0	0	0	0	0	0	0.370264	0.109954	0	0	0
Contig_545647	0	0.243463	0	0	0	0	0	0	0	0	0	0	0	0	0.90345	0	0	0
Contig_368185	0	0	0	0	0	0	0	0	0	0	0	0	0.441173	0	0	0	0	0
Contig_711078	0	0	0	0.201397	0.238927	0.117396	0	0	0	0.153102	0.234247	0.133696	0	0	0	0	0.13164	0
Contig_992309	0	0	0	0.0840638	0	0	0	0	0	0.302102	0	0	0	0	0	0.114699	0	0
Contig_60298	0	0	0	0	0	0	0	0.235501	0	0	0	0	0	0	0	0	0	0
Contig_932851	0	0	0	0.423781	0	0	0	0	0	0.528298	0	0	0	0	0	0.224676	0	0
Contig_499011	0	0	0	0	0	0	0	0.0979571	0.303188	0	0	0	0	0	0	0	0	0
Contig_988975	0	0	0	0.26812	0	0	0	0	0	0.846575	0	0	0	0	0	0	0	0
Contig_1065920	0	0	0	0	0	0	0	0	0	0	0	0	0	0	0	1.26606	0	0
Contig_498458	0	0	0	0	0	0	0	0	0.527343	0	0	0	0	0	0	0	0	0
Contig_308042	0	0	0	0	0	0	0.158605	0	0	0	0	0	0	0	0	0	0	0
Contig_131582	0	0	0	0	0	0	0	0	0	0	0	0	0.15347	0.620093	0	0	0	0
Contig_545870	0	0	0	0	0	0	0	0	0	0	0	0	0	0	1.27617	0	0	0
Contig_59852	0	0	0	0	0	0	0	0.209789	0	0	0	0	0	0	0	0	0	0
Contig_131566	0	0	0	0	0	0	0	0	0	0	0	0	0	0.587382	0	0	0	0
Contig_932596	0	0	0	0.294136	0	0	0	0	0	0.0955288	0	0	0	0	0	0	0	0
Contig_4437	0	0.202083	0	0	0	0	0	0	0	0	0	0	0	0	0	0	0	0
Contig_53952	0	0	0	0	0	0	0	0.389157	0	0	0	0	0	0	0	0	0	0
Contig_501295	0	0	0	0	0	0	0	0	0.392472	0	0	0	0	0	0	0	0	0
Contig_54238	0	0	0	0	0	0	0	0.256932	0.129458	0	0	0	0	0.260104	0	0	0	0
Contig_501261	0	0	0	0	0	0	0	0	0.231451	0	0	0	0	0	0	0	0	0
Contig_56522	0	0	0	0	0	0	0	0.339416	0.150998	0	0	0	0	0.0860357	0	0	0	0
Contig_59531	0	0	0	0	0	0	0	0.363363	0	0	0	0	0	0	0	0	0	0
Contig_987025	0	0	0	0	0	0	0	0	0	0.244735	0	0	0	0	0	0	0	0
Contig_4275	0	0.230528	0	0	0	0	0	0	0	0	0	0	0	0	0	0	0	0
Contig_543479	0	0.13651	0	0	0	0	0	0	0	0	0	0	0	0	0.699669	0	0	0
Contig_498299	0	0	0	0.133479	0	0	0	0	0.760323	0	0	0	0.239582	0.380796	0	0.114727	0	0
Contig_131538	0	0	0	0	0	0	0	0.149185	0	0	0	0	0	0.445505	0.152237	0	0	0
Contig_131680	0	0	0	0	0	0	0	0	0	0	0	0	0.115747	1.15925	0	0	0	0
Contig_986945	0	0	0	0.230926	0	0	0	0	0	0.811516	0	0	0	0	0	0	0	0
Contig_370486	0	0	0	0	0	0	0	0	0	0	0	0	0.22473	0.262607	0	0	0	0
Contig_132437	0	0	0	0	0	0	0	0	0.127432	0	0	0	0	0.4371	0.269969	0	0	0
Contig_1199467	0	0	0	0	0.325774	0.48444	0	0	0	0	0.205303	0.338169	0	0	0	0	0.203841	0.155349
Contig_1199449	0	0	0	0	0.347831	0.806486	0	0	0	0.100014	0.124007	0.436897	0	0	0	0	0.41451	0.252519
Contig_53779	0	0	0	0	0	0	0	0.635009	0	0	0	0	0	0	0	0	0	0
Contig_499165	0	0	0	0	0	0	0	0	1.32902	0	0	0	0	0	0	0	0	0
Contig_991215	0	0	0	0	0	0	0	0	0	0.236708	0	0	0	0	0	0	0	0
Contig_58991	0	0	0	0	0	0	0	0.185033	0	0	0	0	0	0	0	0	0	0
Contig_58988	0	0	0	0	0	0	0	0.214931	0	0	0	0	0	0	0	0	0	0
Contig_55044	0	0	0	0	0	0	0	0.333205	0.200182	0	0	0	0	0	0	0	0	0
Contig_991132	0	0	0	0	0	0	0	0	0	0.146996	0	0	0	0	0	0	0	0
Contig_136746	0	0	0	0	0	0	0	0	0	0	0	0	0	0.251365	0	0	0	0
Contig_551384	0	0.812425	0.184139	0	0	0	0	0.232333	1.1169	0	0	0	0.322291	0.576877	0.274889	0	0	0
Contig_136720	0	0	0	0	0	0	0	0	0	0	0	0	0	0.250621	0	0	0	0
Contig_370309	0	0	0	0	0	0	0	0	0	0	0	0	0.36684	0	0	0	0	0
Contig_133009	0	0	0	0	0	0	0	0	0	0	0	0	0	0.327145	0	0	0	0
Contig_932015	0	0	0	0.157754	0	0	0	0	0	0	0	0	0	0	0	0	0	0
Contig_58762	0	0	0	0	0	0	0	0.206886	0	0	0	0	0	0	0	0	0	0
Contig_56757	0	0	0	0	0	0	0	0.22338	0	0	0	0	0	0	0	0	0	0
Contig_551070	0	0	0	0	0	0	0	0	0	0	0	0	0	0	0.276329	0	0	0
Contig_368313	0	0	0	0	0	0	0	0	0	0	0	0	0.411289	0	0	0	0	0
Contig_498320	0	0	0	0	0	0	0	0	2.29279	0	0	0	0	0	0	0	0	0
Contig_302668	0	0	0	0	0	0	0.465528	0	0	0	0	0	0.285243	0	0	0	0	0
Contig_370130	0	0	0	0	0	0	0	0	0	0	0	0	0.120491	0	0	0	0	0
Contig_2240	0	0.572461	1.67098	0	0	0	0	0	0.151553	0	0	0	0	0	0	0	0	0
Contig_53638	0	0	0	0	0	0	0	0.309655	0	0	0	0	0	0	0	0	0	0
Contig_368294	0	0	0	0	0	0	0	0	0	0	0	0	0.270707	0	0	0	0	0
Contig_500722	0	0	0	0	0	0	0	0	0.265337	0	0	0	0	0	0	0	0	0
Contig_54356	0	0	0	0	0	0	0	0.431464	0	0	0	0	0	0	0	0	0	0
Contig_1064927	0	0	0	0	0	0	0	0	0	0	0	0	0	0	0	0.186769	0	0
Contig_550476	0	0.396672	0	0	0	0	0	0	0	0	0	0	0	0	0.398075	0	0	0
Contig_58181	0	0	0	0	0	0	0	0.205526	0	0	0	0	0	0	0	0	0	0
Contig_133582	0	0.230429	0.131786	0	0	0	0	0.203104	0.311775	0	0	0	0.166594	0.50858	0.802548	0	0	0
Contig_138708	0	0	0	0	0	0	0	0	0	0	0	0	0	0.308524	0	0	0	0
Contig_53380	0	0	0	0	0	0	0	0.663847	0	0	0	0	0	0	0	0	0	0
Contig_1261393	0	0	0	0	0.278839	0.674472	0	0	0	0.13489	0.224819	0.225906	0	0	0	0	0.453968	0.395745
Contig_368034	0	0	0	0	0	0	0.368901	0	0	0	0	0	0.290469	0	0	0	0	0
Contig_57982	0	0	0	0	0	0	0	0.247002	0	0	0	0	0	0	0	0	0	0
Contig_550174	0	0	0	0	0	0	0	0	0	0	0	0	0	0	0.218926	0	0	0
Contig_544629	0	0	0.12883	0	0	0	0	0	0.436006	0	0	0	0	0	1.71792	0	0	0
Contig_3240	0	0.92165	0	0	0	0	0	0	0	0	0	0	0	0.232136	0	0	0	0
Contig_745	0	1.52156	0.387158	0	0	0	0	0	0.115169	0	0	0	0	0	0.328296	0	0	0
Contig_54254	0	0	0	0	0	0	0	0.612177	0	0	0	0	0	0	0	0	0	0
Contig_133315	0	0	0	0	0	0	0	0.293991	0	0	0	0	0.135602	0.403269	0	0	0	0
Contig_53818	0	0	0	0	0	0	0	0.401884	0	0	0	0	0	0	0	0	0	0
Contig_1062938	0	0	0	0	0	0	0	0	0	0	0	0	0	0	0	1.20232	0	0
Contig_990105	0	0	0	0.225257	0	0	0	0	0	0.28941	0	0	0	0	0	0	0	0
Contig_500384	0	0.254958	0.12339	0	0	0	0	0	0.267789	0.115075	0	0	0	0	0	0.164931	0	0
Contig_132970	0	0	0	0	0	0	0	0	0	0	0	0	0.192736	0.364951	0	0	0	0
Contig_371148	0	0	0	0	0	0	0	0	0	0	0	0	0.30396	0	0	0	0	0
Contig_3057	0	0.253296	0.106807	0	0	0	0	0	0	0	0	0	0	0	0.39243	0	0	0
Contig_3030	0	0.467483	0	0	0	0	0	0.236903	0.251997	0	0	0	0	0.297001	0.148211	0	0	0
Contig_420879	0	0.290662	0.300406	0	0	0	0	0	0	0	0	0	0	0	0.163526	0	0	0
Contig_57482	0	0	0	0	0	0	0	0.292276	0	0	0	0	0	0	0	0	0	0
Contig_57456	0	0	0	0	0	0	0	0.209778	0	0	0	0	0	0	0	0	0	0
Contig_421314	0	0	0.292613	0	0	0	0	0	0.136365	0	0	0	0	0	0	0	0	0
Contig_131613	0	0	0	0	0	0	0	0	0	0	0	0	0.160342	0.589634	0	0	0	0
Contig_986458	0	0	0	0.238448	0	0	0	0	0	0.780671	0	0	0	0	0	0.12202	0	0
Contig_54153	0	0	0	0	0	0	0	0.234581	0	0	0	0	0	0	0	0	0	0
Contig_57310	0	0	0	0	0	0	0	1.16935	0	0	0	0	0	0	0	0	0	0
Contig_53441	0	0	0	0	0	0	0	0.313472	0.352551	0	0	0	0	0	0	0	0	0
Contig_500205	0	0	0	0	0	0	0	0	0.263955	0	0	0	0	0	0	0	0	0
Contig_57151	0	0	0	0	0	0	0	1.34436	0	0	0	0	0	0	0	0	0	0
Contig_421218	0	0.268686	0.251956	0	0	0	0	0	0	0	0	0	0	0	0.426455	0	0	0
Contig_302558	0	0	0	0	0	0	0.425074	0	0	0	0	0	0.30813	0	0	0	0	0
Contig_56982	0	0	0	0	0	0	0	0.490374	0	0	0	0	0	0	0	0	0	0
Contig_54053	0	0	0	0	0	0	0	0.421052	0	0	0	0	0	0	0	0	0	0
Contig_500006	0	0	0	0	0	0	0	0	0.374542	0	0	0	0	0	0	0	0	0
Contig_131749	0	0	0	0	0	0	0	0	0	0	0	0	0.0899773	0.529711	0	0	0	0
Contig_32	0	1.03851	0.409315	0	0	0	0	0	0.243182	0	0	0	0	0	0	0	0	0
Contig_132047	0	0	0	0	0	0	0	0	0	0	0	0	0	0.375959	0	0	0	0
Contig_131696	0	0	0	0	0	0	0	0.255086	0	0	0	0	0.117479	0.606798	0.335051	0	0	0
Contig_548726	0	0	0	0	0	0	0	0	0	0	0	0	0	0	0.229026	0	0	0
Contig_548646	0	0.117944	0	0	0	0	0	0	0	0	0	0	0	0	0.152367	0	0	0
Contig_135011	0	0	0	0	0	0	0	0.101348	0.116885	0	0	0	0	0.232171	0	0	0	0
Contig_57585	0	0	0	0	0	0	0	0.408044	0.108829	0	0	0	0	0.157163	0	0	0	0
Contig_499901	0	0	0	0	0	0	0	0	1.34907	0	0	0	0	0	0	0	0	0
Contig_134889	0	0	0	0	0	0	0	0	0	0	0	0	0	0.463717	0.126423	0	0	0
Contig_501376	0	0	0	0	0	0	0	0	0.304495	0	0	0	0	0	0	0	0	0
Contig_420569	0	0.633284	1.42717	0	0	0	0	0	0.558607	0	0	0	0	0	0.215812	0	0	0
Contig_56427	0	0	0	0	0	0	0	0.643484	0	0	0	0	0	0	0	0	0	0
Contig_56418	0	0	0	0	0	0	0	0.199856	0	0	0	0	0	0	0	0	0	0
Contig_548093	0	0	0	0	0	0	0	0	0	0	0	0	0	0	0.190448	0	0	0
Contig_369126	0	0	0	0	0	0	0	0	0	0	0	0	0.2999	0	0	0	0	0
Contig_498565	0	0	0	0	0	0	0	0	0.333305	0	0	0	0	0	0	0	0	0
Contig_131992	0	0	0	0	0	0	0	0.228299	0.218554	0	0	0	0	0.447702	0	0	0	0
Contig_547978	0	0	0	0	0	0	0	0	0	0	0	0	0	0	0.219764	0	0	0
Contig_498311	0	0	0	0	0	0	0	0	0.711958	0	0	0	0	0	0	0	0	0
Contig_420491	0	0.6776	0.500401	0	0	0	0	0	0	0	0	0	0	0	0	0	0	0
Contig_369063	0	0	0	0	0	0	0	0	0	0	0	0	0.250295	0	0	0	0	0
Contig_498399	0	0	0.186863	0	0	0	0	0	0.371656	0	0	0	0	0	0	0	0	0
Contig_499105	0	0	0	0	0	0	0	0	0.278525	0	0	0	0	0	0	0	0	0
Contig_1062328	0	0	0	0	0	0	0	0	0	0	0	0	0	0	0	1.35237	0	0
Contig_180	0	0.733313	1.57477	0	0	0	0	0	0.642598	0	0	0	0	0	0.209241	0	0	0
Contig_421320	0	0.11307	0.465153	0	0	0	0	0	0.221973	0	0	0	0	0	0	0	0	0
Contig_466	0	0.442638	0	0	0	0	0	0	0	0	0	0	0	0	0	0	0	0
Contig_55880	0	0	0	0	0	0	0	0.512558	0	0	0	0	0	0	0	0	0	0
Contig_368951	0	0	0	0	0	0	0	0	0	0	0	0	0.283439	0	0	0	0	0
Contig_131606	0	0	0	0	0	0	0	0	0	0	0	0	0	1.36418	0	0	0	0
Contig_368078	0	0	0	0	0	0	0.422758	0	0	0	0	0	0.335252	0	0	0	0	0
Contig_132247	0	0	0	0	0	0	0	0	0	0	0	0	0	0.509569	0	0	0	0
Contig_506	0	0.485014	0.190437	0	0	0	0	0	0	0	0	0	0	0	0.252403	0	0	0
Contig_988207	0	0	0	0	0	0	0	0	0	0.348881	0	0	0	0	0	0	0	0
Contig_131811	0	0	0	0	0	0	0	0	0	0	0	0	0	0.683173	0	0	0	0
Contig_499446	0	0	0	0	0	0	0	0	0.539275	0	0	0	0	0	0	0	0	0
Contig_368282	0	0	0	0	0	0	0	0	0	0	0	0	0.319018	0	0	0	0	0
Contig_368806	0	0	0	0	0	0	0	0	0	0	0	0	0.231214	0	0	0	0	0
Contig_988079	0	0	0	0	0	0	0	0	0	0.24698	0	0	0	0	0	0	0	0
Contig_546759	0	0	0	0	0	0	0	0	0	0	0	0	0	0	0.250653	0	0	0
Contig_1061983	0	0	0	0	0	0	0	0	0	0	0	0	0	0	0	0.515057	0	0
Contig_499353	0	0	0	0	0	0	0	0	0.258278	0	0	0	0	0	0	0	0	0
Contig_131813	0	0	0	0	0	0	0	0	0	0	0	0	0	0.59124	0.138325	0	0	0
Contig_55419	0	0	0	0	0	0	0	0.351612	0	0	0	0	0	0	0	0	0	0
Contig_546659	0	0	0	0	0	0	0	0	0.533114	0	0	0	0	0	0.243828	0	0	0
Contig_543746	0	0.120659	0	0	0	0	0	0	0	0	0	0	0	0	1.19655	0	0	0
Contig_420338	0	0	0.41568	0	0	0	0	0.114774	0.116155	0	0	0	0	0	0	0	0	0
Contig_305	0	0.370548	0.110225	0	0	0	0	0	0	0	0	0	0	0	0.114282	0	0	0
Contig_498688	0	0	0	0	0	0	0	0.247012	0.376514	0	0	0	0	0	0	0	0	0
Contig_498308	0	0	0	0	0	0	0	0	1.14547	0	0	0	0	0	0	0	0	0
Contig_499921	0	0	0	0	0	0	0	0	0.477711	0	0	0	0	0	0	0	0	0
Contig_422544	0	0.266325	0.308202	0	0	0	0	0	0	0	0	0	0	0	0.161733	0	0	0
Contig_131663	0	0	0	0	0	0	0	0	0	0	0	0	0	0.505455	0	0	0	0
Contig_53486	0	0	0	0	0	0	0	0.313769	0	0	0	0	0	0	0	0	0	0
Contig_929965	0	0	0	0.232238	0	0	0	0	0	0.16545	0	0	0	0	0	0	0	0
Contig_929963	0	0	0	0.266788	0	0	0	0	0	0.324196	0	0	0	0	0	0.344632	0	0
Contig_498979	0	0.202866	0	0	0	0	0	0.212256	0.463544	0	0	0	0.0770062	0	0	0	0	0
Contig_498859	0	0	0	0	0	0	0	0	0.372121	0	0	0	0	0	0	0	0	0
Contig_53412	0	0	0	0	0	0	0	0.505494	0	0	0	0	0	0	0	0	0	0
Contig_795668	0	0	0	0.148262	0.364766	0.54845	0	0	0	0.166402	0.30829	0.265518	0	0	0	0.109201	0.414491	0.933106
Contig_498338	0	0	0	0	0	0	0	0	1.03078	0	0	0	0	0	0	0	0	0
Contig_252	0	0.388253	0	0	0	0	0	0	0	0	0	0	0	0	0	0	0	0
Contig_704447	0	0	0	0	0.521961	0.526693	0	0	0	0.177232	0.414402	0.363569	0	0	0	0	0.11504	0.149605
Contig_701989	0	0	0	0.5169	0.359041	0	0	0	0	0.300716	0.302229	0	0	0	0	0.276494	0	0
Contig_54838	0	0	0	0	0	0	0	0.459166	0	0	0	0	0	0	0	0	0	0
Contig_131793	0	0	0	0	0	0	0	0	0	0	0	0	0.192246	0.356509	0	0	0	0
Contig_499035	0	0	0	0	0	0	0	0	0.814312	0	0	0	0	0	0	0	0	0
Contig_1063047	0	0	0	0	0	0	0	0	0	0	0	0	0	0	0	0.359871	0	0
Contig_542481	0	0	0	0	0	0	0	0	0	0	0	0	0	0.188801	0.384646	0	0	0
Contig_201	0	0.541083	0	0	0	0	0	0	0	0	0	0	0	0	0	0	0	0
Contig_1062202	0	0	0	0	0	0	0	0	0	0	0	0	0	0	0	0.414461	0	0
Contig_131958	0	0	0	0	0	0	0	0	0	0	0	0	0	0.455378	0	0	0	0
Contig_1062995	0	0	0	0	0	0	0	0	0	0	0	0	0	0	0	0.361238	0	0
Contig_1064046	0	0	0	0	0	0	0	0	0	0	0	0	0	0	0	0.212384	0	0
Contig_131676	0	0	0	0	0	0	0	0	0	0	0	0	0.124984	0.476337	0.136732	0	0	0
Contig_421629	0	0.153033	0.312955	0	0	0	0	0	0.256801	0	0	0	0	0	0	0	0	0
Contig_855	0	0.410087	0	0	0	0	0	0	0	0	0	0	0	0	0	0	0	0
Contig_929538	0	0	0	0.319876	0	0	0	0	0	0.356659	0	0	0	0	0	0.38379	0	0
Contig_54360	0	0	0	0	0	0	0	0.347415	0	0	0	0	0	0	0	0	0	0
Contig_542389	0	0.277651	0	0	0	0	0	0	0.227485	0	0	0	0	0.218491	0.540318	0	0	0
Contig_132920	0	0.199472	0.128182	0	0	0	0	0.105458	0.423375	0	0	0	0.318097	0.785688	0.601328	0	0	0
Contig_132900	0	0	0	0	0	0	0	0	0	0	0	0	0.200306	0.399492	0	0	0	0
Contig_542949	0	0.38659	0.155773	0	0	0	0	0	0	0	0	0	0	0	1.04445	0	0	0
Contig_303056	0	0	0	0	0	0	0.369523	0	0	0	0	0	0.185205	0	0	0	0	0
Contig_54272	0	0	0	0	0	0	0	0.847339	0	0	0	0	0	0	0	0	0	0
Contig_303000	0	0	0	0	0	0	0.435976	0	0	0	0	0	0.121554	0	0	0	0	0
Contig_542533	0	0.168422	0	0	0	0	0	0	0	0	0	0	0	0	1.11572	0	0	0
Contig_542430	0	0	0	0	0	0	0	0	0	0	0	0	0	0.0883061	0.360064	0	0	0
Contig_131539	0	0	0	0	0	0	0	0	0	0	0	0	0	0.575266	0	0	0	0
Contig_542310	0	0	0	0	0	0	0	0	0.147797	0	0	0	0	0	0.745435	0	0	0
Contig_131779	0	0	0	0	0	0	0	0.0985102	0	0	0	0	0.288964	0.523833	0.105364	0	0	0
Contig_498353	0	0	0	0	0	0	0	0	0.514261	0	0	0	0	0	0	0	0	0
Contig_131527	0	0	0	0.238494	0	0	0	0.263985	0	0.450534	0	0	0.275454	0.515267	0	0.123844	0	0
Contig_302755	0	0	0	0	0	0	0.464941	0	0	0	0	0	0.297778	0	0	0	0	0
Contig_131534	0	0	0	0	0	0	0	0	0	0	0	0	0	0.564206	0	0	0	0
Contig_54008	0	0	0	0	0	0	0	0.367685	0.305189	0	0	0	0.10698	0.149236	0	0	0	0
Contig_84	0	1.48987	0	0	0	0	0	0	0	0	0	0	0	0	0	0	0	0
Contig_543384	0	0.437979	0.132923	0	0	0	0	0	0	0	0	0	0	0	0.478786	0	0	0
Contig_420410	0	1.88576	2.74418	0	0	0	0	0	0	0	0	0	0	0	0	0	0	0
Contig_1062496	0	0	0	0	0	0	0	0	0	0	0	0	0	0	0	0.462015	0	0
Contig_439	0	0.540167	0.154904	0	0	0	0	0	0.120832	0	0	0	0	0	0.122468	0	0	0
Contig_426116	0	0.191603	0.237251	0	0	0	0	0	0	0	0	0	0	0	0	0	0	0
Contig_498443	0	0.158922	0.167243	0	0	0	0	0	0.6587	0	0	0	0	0	0	0	0	0
Contig_542648	0	0	0	0	0	0	0	0	0	0	0	0	0	0	0.522268	0	0	0
Contig_53836	0	0.162297	0	0	0	0	0	0.388358	0.308981	0	0	0	0	0.235171	0	0	0	0
Contig_56	0	0.507862	0	0	0	0	0	0	0	0	0	0	0	0	0	0	0	0
Contig_57	0	0.430389	0	0	0	0	0	0	0	0	0	0	0	0	0	0	0	0
Contig_131664	0	0.312675	0	0.103589	0	0	0	0	0	0.095344	0	0	0.116071	0.679709	0.116024	0	0	0
Contig_420355	0	0	1.6828	0	0	0	0	0	0	0	0	0	0	0	0	0	0	0
Contig_327	0	0.530706	0.13911	0	0	0	0	0	0	0	0	0	0	0	0	0	0	0
Contig_1258190	0	0	0	0	0	0.141699	0	0	0	0	0	0	0	0	0	0	0.13455	0.755875
Contig_420791	0	0.332666	0.437231	0	0	0	0	0	0.171371	0	0	0	0	0	0.095876	0	0	0
Contig_131682	0	0	0	0	0	0	0	0	0	0	0	0	0.158447	0.819847	0.163965	0	0	0
Contig_53728	0	0	0	0	0	0	0	0.460936	0	0	0	0	0	0	0	0	0	0
Contig_53473	0	0	0	0	0	0	0	0.749119	0	0	0	0	0	0	0	0	0	0
Contig_420474	0	0.151496	0.330692	0	0	0	0	0	0.329958	0	0	0	0	0	0	0	0	0
Contig_131789	0	0	0	0	0	0	0	0	0	0	0	0	0	0.438619	0	0	0	0
Contig_131677	0	0	0	0	0	0	0	0	0	0	0	0	0.270111	0.54495	0	0	0	0
Contig_367946	0	0	0	0	0	0	0	0	0	0	0	0	0.530962	0.345396	0	0	0	0
Contig_62	0	1.16338	0.114889	0	0	0	0	0	0.105487	0	0	0	0	0	0	0	0	0
Contig_131622	0	0	0	0	0	0	0	0	0	0	0	0	0	2.29926	0	0	0	0
Contig_131842	0	0	0	0	0	0	0	0	0	0	0	0	0	0.400346	0	0	0	0
Contig_543252	0	0	0	0	0	0	0	0	0	0	0	0	0	0	1.37893	0	0	0
Contig_542593	0	0	0.228475	0	0	0	0	0	0	0	0	0	0	0	0.465787	0	0	0
Contig_542555	0	0	0	0	0	0	0	0	0.125011	0	0	0	0	0.14293	0.41885	0	0	0
Contig_420590	0	0	0.622453	0	0	0	0	0	0	0	0	0	0	0	0	0	0	0
Contig_702135	0	0	0	1.44667	0	0	0	0	0	2.43991	0.314319	0	0	0	0	0.217128	0	0
Contig_167	0	0.486502	0.189183	0	0	0	0	0	0.175237	0	0	0	0	0	3.08973	0	0	0
Contig_542488	0	0	0	0	0	0	0	0	0	0	0	0	0	0	0.459051	0	0	0
Contig_2	0	2.37279	0	0	0	0	0	0	0	0	0	0	0	0	0	0	0	0
Contig_542526	0	0	0	0	0	0	0	0	0	0	0	0	0	0	0.889046	0	0	0
Contig_542493	0	0.335977	0.154376	0	0	0	0	0	0	0	0	0	0	0	0.998844	0	0	0
Contig_24	0	0.472135	0.23344	0	0	0	0	0	0.217931	0	0	0	0	0	0	0	0	0
Contig_542409	0	0.133274	0	0	0	0	0	0	0	0	0	0	0	0	1.1001	0	0	0
Contig_542479	0	0	0	0	0	0	0	0	0	0	0	0	0	0	0.425264	0	0	0
Contig_53468	0	0	0	0	0	0	0	0.560588	0.233955	0	0	0	0	0.288328	0	0	0	0
Contig_542401	0	0	0	0	0	0	0	0	0.141973	0	0	0	0	0	0.680351	0	0	0
Contig_131739	0	0	0	0	0	0	0	0	0	0	0	0	0	0.40204	0	0	0	0
Contig_985047	0	0	0	0.489743	0	0	0	0	0	0.359817	0	0	0	0	0	0.265755	0	0
Contig_542670	0	0	0	0	0	0	0	0	0	0	0	0	0	0	0.452202	0	0	0
Contig_420386	0	0.229307	0.689415	0	0	0	0	0	0	0	0	0	0	0	0	0	0	0
Contig_42	0	0.807445	0.545714	0	0	0	0	0	0.589656	0	0	0	0	0	0	0	0	0
Contig_542386	0	0	0	0	0	0	0	0	0	0	0	0	0	0	3.59216	0	0	0
Contig_1062059	0	0	0	0	0	0	0	0	0	0	0	0	0	0	0	0.687532	0	0
Contig_542359	0	0	0	0	0	0	0	0	0	0	0	0	0	0	0.564753	0	0	0
Contig_131611	0	0	0	0	0	0	0	0	0	0	0	0	0	0.442217	0	0	0	0
Contig_131533	0	0	0	0	0	0	0	0	0	0	0	0	0	0.79666	0	0	0	0
Contig_420254	0	0.219245	0.396697	0	0	0	0	0	0	0	0	0	0	0	0	0	0	0
Contig_420315	0	0.791423	0.931733	0	0	0	0	0	0	0	0	0	0	0	0.112977	0	0	0
Contig_23	0	0.458347	0.0995485	0	0	0	0	0	0	0	0	0	0	0	0	0	0	0
Contig_131526	0	0	0	0	0	0	0	0	0	0	0	0	0	0.574262	0	0	0	0
Contig_542414	0	0	0	0	0	0	0	0	0	0	0	0	0	0	0.724429	0	0	0
Contig_420279	0	0	0.495796	0	0	0	0	0	0	0	0	0	0	0	0	0	0	0
Contig_367933	0	0.334257	0	0	0	0	0	0	0.308589	0	0	0	0.595443	0	0.0991767	0	0	0
Contig_420267	0	0	0.512126	0	0	0	0	0	0	0	0	0	0	0	0	0	0	0
Contig_542566	0	0	0	0	0	0	0	0	0	0	0	0	0	0	0.916354	0	0	0
Contig_985013	0	0	0	0.389956	0	0	0	0	0	0.473611	0	0	0	0	0	0.536191	0	0
Contig_928886	0	0	0	0.807048	0	0	0	0	0	0.0785188	0	0	0	0	0	0	0	0
Contig_1263041	0	0	0	0	0	0	0	0	0	0	0	0	0	0	0	0	0.194853	0.286052
Contig_1258299	0	0	0	0	0	0	0	0	0	0	0	0	0	0	0	0	0.0888863	0.646461
Contig_1260871	0	0	0	0	0	0	0	0	0	0	0	0	0	0	0	0	0.1982	0.346996
Contig_1258149	0	0	0	0	0	0	0	0	0	0	0	0	0	0	0	0	0.10786	0.481182
Contig_1123102	0	0	0	0	0.372013	1.04954	0	0	0	0.0944339	0.359624	0.871858	0	0	0	0	0.493067	0.673822
Contig_1258176	0	0	0	0	0	0	0	0	0	0	0	0	0	0	0	0	0	0.555568
Contig_1271583	0	0	0	0	0.262951	0.36327	0	0	0	0	0.413692	0.578715	0	0	0	0	0.630827	1.03387
Contig_1198429	0	0	0	0	0.773313	0.356566	0	0	0	0.112982	0.230268	1.11341	0	0	0	0	0.64487	0.30736
Contig_623179	0	0	0	0.122679	0.474848	0.678926	0	0	0	0.113607	0.376302	0.344617	0	0	0	0	1.05077	0.840462
Contig_1260845	0	0	0	0	0	0	0	0	0	0	0	0	0	0	0	0	0	0.249121
Contig_1270443	0	0	0	0	0	0	0	0	0	0	0	0	0	0	0	0	0	0.239028
Contig_1128005	0	0	0	0	0.217188	0.384586	0	0	0	0	0.13355	0.170501	0	0	0	0	0.329666	0.604895
Contig_1262745	0	0	0	0	0	0	0	0	0	0	0	0	0	0	0	0	0	0.239037
Contig_1270016	0	0	0	0	0	0.232395	0	0	0	0	0.0908445	0	0	0	0	0	0.225428	0.188131
Contig_1275222	0	0	0	0	0.242945	0.188397	0	0	0	0	0.16985	0.145881	0	0	0	0	0.335417	0.182787
Contig_1261469	0	0	0	0	0	0.202645	0	0	0	0	0	0	0	0	0	0	0.141859	0.264482
Contig_622130	0	0	0	0	0.216239	0.29543	0	0	0	0.11196	0.235436	0.171893	0	0	0	0	0.273866	0.421377
Contig_811026	0	0	0	0	0	0	0	0	0	0	0	0	0	0	0	0	0.217284	0.249411
Contig_1123623	0	0	0	0	0.475014	0.727836	0	0	0	0.127998	0.518972	0.677988	0	0	0	0	0.291297	0.416051
Contig_621054	0	0	0	0.117824	0.328757	0.342471	0	0	0	0.127306	0.490333	0.701413	0	0	0	0.0890953	0.792014	1.15974
Contig_1125670	0	0	0	0	0	0.398636	0	0	0	0	0.0859436	0.170579	0	0	0	0	0.153732	0.431032
Contig_626449	0	0	0	0	0.384623	0.606025	0	0	0	0.102422	0.371046	0.513524	0	0	0	0	0.290443	0.397748
Contig_794674	0	0	0	0	0.143379	0.272275	0	0	0	0	0.0838045	0	0	0	0	0	0.21971	0.336454
Contig_1124471	0	0	0	0	0.18954	0.328257	0	0	0	0	0	0	0	0	0	0	0.27913	0.536802
Contig_1122700	0	0	0	0	0.212506	0.355506	0	0	0	0	0.10796	0.222344	0	0	0	0	0.266986	0.283796
Contig_1263528	0	0	0	0	0.298217	0.425472	0	0	0	0	0.305474	0.394555	0	0	0	0	0.227045	0.332749
Contig_621909	0	0	0	0	0.27311	0.152297	0	0	0	0	0.130597	0.160238	0	0	0	0.0974067	0.626328	0.490178
Contig_1201199	0	0	0	0	0	0.190134	0	0	0	0	0.0891249	0.198	0	0	0	0	0.125531	0.330583
Contig_1195949	0	0	0	0	0.309252	0.487199	0	0	0	0	0.332069	0.422573	0	0	0	0	0.233935	0.328669
Contig_1268811	0	0	0	0	0.120463	0.270401	0	0	0	0	0.102342	0.158942	0	0	0	0	0.208841	0.258135
Contig_1119468	0	0	0	0	0.251642	0.460344	0	0	0	0.0829071	0.182085	0.206362	0	0	0	0	0.488	0.547372
Contig_792548	0	0	0	0	0.209372	0.204916	0	0	0	0	0.132238	0.142838	0	0	0	0	0.335866	0.174405
Contig_1262982	0	0	0	0	0	0	0	0	0	0	0	0	0	0	0	0	0.122545	0.336061
Contig_1200821	0	0	0	0	0.338226	0.63441	0	0	0	0.0903536	0.275158	0.338124	0	0	0	0	0.797455	0.544935
Contig_1267810	0	0	0	0	0	0	0	0	0	0	0	0	0	0	0	0	0	0.168938
Contig_1264421	0	0	0	0	0.149553	0.130476	0	0	0	0	0	0	0	0	0	0	0.269086	0.254079
Contig_1271063	0	0	0	0	0	0.193327	0	0	0	0	0	0	0	0	0	0	0.311733	0.170549
Contig_1122153	0	0	0	0	0.111887	0.434645	0	0	0	0	0	0.263401	0	0	0	0	0.121265	0.514546
Contig_705122	0	0	0	0.37882	0.485839	0.399724	0	0	0	0.227697	0.414279	0.373164	0	0	0	0.184523	1.126	0.570775
Contig_623597	0	0	0	0.100255	0.326579	0.396025	0	0	0	0.160266	0.374978	0.188297	0	0	0	0	0.2357	0.177458
Contig_1119283	0	0	0	0	0.290591	0.365596	0	0	0	0	0.176553	0.180072	0	0	0	0	0.510735	0.683905
Contig_800724	0	0	0	0	0.208464	0.336157	0	0	0	0.112767	0.207939	0.320143	0	0	0	0	0.228782	0.233768
Contig_792106	0	0	0	0	0.0967207	0	0	0	0	0.125159	0.121531	0	0	0	0	0.152663	0.466337	0.208344
Contig_707393	0	0	0	0	0.157914	0.438853	0	0	0	0	0.158304	0.245307	0	0	0	0	0.16012	0.457716
Contig_627634	0	0	0	0	0.384759	0	0	0	0	0	0.187356	0.125786	0	0	0	0	0.333764	0.133507
Contig_24579145	0	0	0	0	0.191884	0.637734	0	0	0	0	0.143095	0.414161	0	0	0	0	0.185091	0.560154
Contig_712528	0	0	0	0	0.133173	0.291029	0	0	0	0	0.144942	0.140214	0	0	0	0	0.378987	0.377768
Contig_1126528	0	0	0	0	0.146357	0.269426	0	0	0	0	0.103884	0.146669	0	0	0	0	0.384328	0.43781
Contig_793293	0	0	0	0	0	0.277998	0	0	0	0	0	0	0	0	0	0	0.433255	0.198597
Contig_1274572	0	0	0	0	0.130542	0	0	0	0	0	0	0	0	0	0	0	0.135945	0.172582
Contig_797051	0	0	0	0	0	0.396187	0	0	0	0	0.0888189	0.250799	0	0	0	0	0.173873	0.41766
Contig_628676	0	0	0	0.0918195	0.315501	0.476064	0	0	0	0.134113	0.357074	0.248161	0	0	0	0	0.353938	0.206658
Contig_1121797	0	0	0	0.146628	0.69669	0.896857	0	0	0	0.124133	0.580778	0.544107	0	0	0	0	0.322735	0.175331
Contig_797832	0	0	0	0.462884	0.851754	0.634117	0	0	0	0.258578	0.619573	0.533666	0	0	0	0	0.555778	0.314204
Contig_708360	0	0	0	0	0.158672	0.299117	0	0	0	0.0962401	0.18744	0.276466	0	0	0	0	0.200586	0.194392
Contig_796891	0	0	0	0	0.147046	0	0	0	0	0	0	0	0	0	0	0	0.229333	0.19361
Contig_1197628	0	0	0	0	0.395996	0.505517	0	0	0	0	0.298035	0.336113	0	0	0	0	0.446799	0.212683
Contig_802476	0	0	0	0	0.121335	0.190096	0	0	0	0	0.123877	0.16425	0	0	0	0	0.223358	0.295605
Contig_702940	0	0	0	0.126323	0.584938	0.736365	0	0	0	0.152709	0.391027	0.420912	0	0	0	0	0.175119	0.165302
Contig_1273211	0	0	0	0	0.125294	0	0	0	0	0	0.128142	0	0	0	0	0	0.313679	0.14679
Contig_1123947	0	0	0	0	0.288056	0.516672	0	0	0	0	0.338831	0.448678	0	0	0	0	0.173839	0.328443
Contig_709218	0	0	0	0	0.197246	0.178321	0	0	0	0	0.172724	0.149463	0	0	0	0	0.338891	0.159646
Contig_1120710	0	0	0	0	0	0.375425	0	0	0	0	0	0.121451	0	0	0	0	0	0.152275
Contig_803076	0	0	0	0	0.122767	0.285387	0	0	0	0	0.110303	0.102784	0	0	0	0	0.255945	0.180283
Contig_1118110	0	0	0	0	0.224055	0.592784	0	0	0	0	0	0.202201	0	0	0	0	0	0.176715
Contig_807074	0	0	0	0.172651	0.142236	0	0	0	0	0	0	0	0	0	0	0	0.331866	0.210163
Contig_623591	0	0	0	0	0.256425	0.311985	0	0	0	0.0945511	0.205713	0.199079	0	0	0	0	0.300387	0.213391
Contig_708984	0	0	0	0	0.126678	0.264493	0	0	0	0.0844967	0.179051	0.19231	0	0	0	0	0.164863	0.181754
Contig_24566365	0	0	0	0	0.227106	0.314898	0	0	0	0	0.151052	0.188491	0	0	0	0	0.380402	0.46412
Contig_1268437	0	0	0	0	0	0	0	0	0	0	0	0	0	0	0	0	0	0.150252
Contig_1124279	0	0	0	0	0.199218	0.417232	0	0	0	0.109894	0.234755	0.315428	0	0	0	0	0.241873	0.17506
Contig_1270681	0	0	0	0	0	0	0	0	0	0	0	0	0	0	0	0	0	0.135942
Contig_1264101	0	0	0	0	0	0	0	0	0	0	0	0	0	0	0	0	0	0.12135
Contig_704029	0	0	0	0	0.155143	0.212187	0	0	0	0	0.154058	0	0	0	0	0	0.161736	0.294888
Contig_809448	0	0	0	0	0	0.207096	0	0	0	0	0	0	0	0	0	0	0.231492	0.157691
Contig_1268491	0	0	0	0	0.144529	0.213242	0	0	0	0	0.121254	0	0	0	0	0	0.155199	0.155182
Contig_708522	0	0	0	0	0.230302	0.23624	0	0	0	0	0.199309	0.182607	0	0	0	0	0.368468	0.167926
Contig_626516	0	0	0	0	0.180929	0.209125	0	0	0	0	0.157005	0	0	0	0	0	0.222849	0.131178
Contig_620916	0	0	0	0	0.221086	0.308216	0	0	0	0	0.198362	0.255811	0	0	0	0	0.142444	0.177603
Contig_801021	0	0	0	0	0	0.140001	0	0	0	0	0	0	0	0	0	0	0.175919	0.104602
Contig_793579	0	0	0	0	0.218587	0.337284	0	0	0	0	0.163935	0.180455	0	0	0	0	0.365803	0.136895
Contig_24578223	0	0	0	0	0.128179	0.201821	0	0	0	0.0968956	0.1476	0.148849	0	0	0	0	0.090219	0.138987
Contig_1120533	0	0	0	0	0.174877	0.5201	0	0	0	0	0	0.171203	0	0	0	0	0	0.154657
Contig_24577256	0	0	0	0	0	0	0	0	0	0	0	0	0	0	0	0	0	0.147019
Contig_796850	0	0	0	0	0	0.165642	0	0	0	0	0	0.170297	0	0	0	0	0.217973	0.126286
Contig_705467	0	0	0	0	0.307928	0.334049	0	0	0	0.163634	0.417729	0.241221	0	0	0	0	0.262335	0.181864
Contig_708669	0	0	0	0	0.156506	0.182555	0	0	0	0	0.153118	0	0	0	0	0	0.220966	0.164205
Contig_707918	0	0	0	0	0	0.237246	0	0	0	0	0.151562	0.168334	0	0	0	0	0.129698	0.105
Contig_1122224	0	0	0	0	0.272353	0.380041	0	0	0	0.143444	0.3278	0.17472	0	0	0	0	0.232257	0.116276
Contig_629284	0	0	0	0	0.343061	0.423223	0	0	0	0	0.270127	0.278468	0	0	0	0	0.189103	0.178804
Contig_24578704	0	0	0	0.190002	0.178872	0	0	0	0	0.26793	0	0	0	0	0	0	0.126105	0.100219
Contig_809456	0	0	0	0	0.182047	0	0	0	0	0	0.0822784	0	0	0	0	0	0.228829	0.142503
Contig_799287	0	0	0	0	0.187134	0.229169	0	0	0	0	0.173301	0.23695	0	0	0	0	0.156706	0.161961
Contig_802396	0	0	0	0	0.152472	0	0	0	0	0	0.0986865	0.163563	0	0	0	0	0.231955	0.154759
Contig_793333	0	0	0	0	0	0	0	0	0	0.0903037	0	0	0	0	0	0.144832	0.5469	0.0825966
Contig_705620	0	0	0	0	0.141572	0	0	0	0	0.0902873	0.191156	0.100501	0	0	0	0	0.283513	0.101674
Contig_625688	0	0	0	0	0.203498	0.213098	0	0	0	0	0.117003	0	0	0	0	0	0.25622	0.11337
Contig_804160	0	0	0	0	0.169997	0.332653	0	0	0	0	0.162501	0.240818	0	0	0	0	0.21166	0.117438
Contig_626881	0	0	0	0.302962	0.671909	0.467651	0	0	0	0.269725	0.683161	0.388292	0	0	0	0	0.51583	0.0937576
Contig_801164	0	0	0	0	0	0	0	0	0	0	0	0.15017	0	0	0	0	0.147031	0.141037
Contig_703687	0	0	0	0	0.178041	0	0	0	0	0	0.171823	0	0	0	0	0	0.456089	0.0945563
Contig_1198662	0	0	0	0	0.217394	0.31441	0	0	0	0	0.190359	0.327827	0	0	0	0	0.1735	0.120298
Contig_1127713	0	0	0	0	0	0.1989	0	0	0	0	0.120395	0	0	0	0	0	0.140994	0.0918071
Contig_810436	0	0	0	0	0	0	0	0	0	0	0	0	0	0	0	0	0.147444	0.183347
Contig_703380	0	0	0	0	0.191057	0	0	0	0	0	0.374385	0.303166	0	0	0	0	0	0.0810492
Contig_1201899	0	0	0	0	0.169046	0.219273	0	0	0	0	0.130175	0.216676	0	0	0	0	0.132592	0.118892
Contig_1201189	0	0	0	0	0.305476	0.43076	0	0	0	0.102016	0.238279	0.3549	0	0	0	0	0.191322	0.190207
Contig_809830	0	0	0	0	0	0	0	0	0	0	0	0	0	0	0	0	0.103999	0.12584
Contig_797704	0	0	0	0	0	0	0	0	0	0	0	0	0	0	0	0	0.209864	0.0977701
Contig_993700	0	0	0	0.187454	0.141999	0	0	0	0	0.232182	0.166405	0.124266	0	0	0	0.150962	0.133075	0
Contig_806742	0	0	0	0	0	0	0	0	0	0	0	0	0	0	0	0	0.258121	0
[truncated: 1,331 more rows]
