# Supplementary material for: Viral and metabolic controls on high rates of microbial sulfur and carbon cycling in wetland ecosystems
Source: Microbiome. 2018 Aug 7;6:138. doi: 10.1186/s40168-018-0522-4 (PMC6081815; doi:10.1186/s40168-018-0522-4)
Supplement: Supplementary file 7 — Table S4. Summary of RPKM values, number of viral OTUs, and Shannon diversity index. A per sample summary of these values is provided. (XLSX 13 kb) [file 40168_2018_522_MOESM7_ESM.xlsx]

## Sheet: sum RPKM
Order	Sample	Wetland	dsrD_sum_RPKM	mcrA_sum_RPKM	viruses_sum_RPKM	number_vOTUs
1	WinterP7Surface	P7	8.9668	0.181096	116.975	359
2	WinterP7Middle	P7	6.13784	4.64678	136.495	337
3	WinterP7Deep	P7	4.54402	2.47216	102.202	264
4	WinterP8Surface	P8	14.8413	0.600882	58.7783	216
5	WinterP8Middle	P8	18.3077	2.07197	39.9101	154
6	WinterP8Deep	P8	14.7577	2.84895	43.7298	135
7	SpringP7Surface	P7	6.77299	0.336923	211.34	484
8	SpringP7Middle	P7	9.73456	4.32874	459.343	1036
9	SpringP7Deep	P7	7.03811	2.95067	198.841	564
10	SpringP8Surface	P8	11.7703	1.35711	172.294	355
11	SpringP8Middle	P8	16.5575	2.32346	34.884	167
12	SpringP8Deep	P8	15.8924	1.85534	32.6191	123
13	SummerP7Surface	P7	9.14206	3.02121	234.899	778
14	SummerP7Middle	P7	8.34277	5.20654	269.589	762
15	SummerP7Deep	P7	6.71183	3.87468	282.757	667
16	SummerP8Surface	P8	8.79853	0.19028	134.087	303
17	SummerP8Middle	P8	14.6728	3.73024	51.1444	188
18	SummerP8Deep	P8	12.5029	2.20018	41.4458	149
	trend:		P8	P7	P7	P7

## Sheet: Shannon
Sample	dsrD	dsrA	mcrA	viral	microbial		paired-t-test	dsrD	dsrA	mcrA	viral	microbial
WinterP7Surface	3.92351	3.78505	2.65755	5.38564	4.18861		stat	-3.37799	-4.3213	-0.585249	5.71322	1.3
WinterP7Middle	4.14977	3.88754	2.77962	5.56079	4.99556		p-value	0.00967042	0.00254161	0.574513	0.00044751	0.229805
WinterP7Deep	2.85737	3.07992	2.25144	5.21008	4.6731
WinterP8Surface	4.65165	4.47306	2.96715	5.19967	4.74411
WinterP8Middle	4.73938	4.57215	3.10756	4.91995	4.18328				viral P7	viral P8
WinterP8Deep	4.54909	4.43552	3.06846	4.75631	4.52431			average	5.91134	4.93489
SpringP7Surface	4.09001	3.84899	2.92839	5.63746	4.73801
SpringP7Middle	4.44952	4.23193	2.95536	6.58299	4.60657
SpringP7Deep	4.52048	4.29552	3.14284	6.06139	5.17836
SpringP8Surface	4.66898	4.42616	3.0862	5.06533	4.63174
SpringP8Middle	4.81794	4.6505	3.14114	4.97896	4.35956
SpringP8Deep	4.6789	4.4753	3.12937	4.64926	4.47388
SummerP7Surface	4.42002	4.17347	3.26028	6.39559	5.03768
SummerP7Middle	4.48558	4.27984	3.23339	6.28857	4.49083
SummerP7Deep	3.84048	3.69232	3.31107	6.07955	4.41864
SummerP8Surface	4.38063	4.25177	2.68795	4.98801	4.94966
SummerP8Middle	4.7156	4.54132	2.90509	5.07384	4.37315
SummerP8Deep	4.64884	4.44026	3.14462	4.78271	4.50848
Min	2.85737	3.07992	2.25144	4.64926	4.18328
Max	4.81794	4.6505	3.31107	6.58299	5.17836
