# Supplementary material for: Viral and metabolic controls on high rates of microbial sulfur and carbon cycling in wetland ecosystems
Source: Microbiome. 2018 Aug 7;6:138. doi: 10.1186/s40168-018-0522-4 (PMC6081815; doi:10.1186/s40168-018-0522-4)
Supplement: Supplementary file 8 — Table S5. Summary of microbial genomes. This table provides a summary of marker genes, completeness, contamination, and RPKM values for genomes investigated in this study. (XLSX 16 kb) [file 40168_2018_522_MOESM8_ESM.xlsx]

## Sheet: summary
main marker gene	locus	P7 ave RPKM	P8 ave RPKM	Bin	Taxonomy (contained)	Completeness	Contamination	P7 dsrD rank ab	P8 dsrD rank ab	dsrA.HMM	dsrB.HMM	dsrC.HMM	dsrD.HMM	dsrE.HMM	dsrF.HMM	dsrH.HMM	dsrJ.HMM	dsrK.HMM	dsrM.HMM	dsrO.HMM	dsrP.HMM	dsrR.HMM	dsrS.HMM	dsrT.HMM	MethanolDH	Mtm	Mtb	Mtt	AlcoholDH	AldehydeDH	AldehydeFerredoxinOR	Acetyl-CoASynthetase	LactateDH	FormateDH	PyruvateWaterDK	PyruvateFerredoxinOR	PyruvateOrthophosphateDikinase	PyruvateDH	phosphofructokinase	transaldo/ketolase	NiFeDH	asrAB	S ox genes
dsrA	Contig_1097884_2	0.0296999	0.0655706	bin.182	k__Bacteria;p__Proteobacteria;c__Deltaproteobacteria	66.04	8.46	NA	NA	1	0	2	0	0	0	0	1	0	1	0	0	0	0	1	n	n	n	n	5	2	1	y	n	1	y	y	y	n	y	y	y	y	n
dsrA	Contig_551974_5	0.102075	0.000578997	maxbin2.0082	k__Bacteria;p__Acidobacteria	76.32	50.91	NA	NA	1	1	0	0	0	0	0	0	1	1	1	1	0	0	0	n	n	n	3	11	4	3	n	2+transporter	2	1	7	1	5	6	y	y	n	n
dsrA	Contig_1040976_2	0.08488	0.0650178	maxbin2.0272	k__Bacteria;p__Proteobacteria;c__Deltaproteobacteria;o__Desulfobacterales;f__Desulfobacteraceae	5.72	0	NA	NA	2	1	0	0	0	0	0	1	1	0	1	1	0	0	0	n	n	n	n	1	n	n	n	n	n	n2	1	2	n	n	y	y	n	n
dsrA	Contig_497853_2	0.0372088	0.00657867	maxbin2.0432	k__Bacteria;p__Planctomycetes;c__Planctomycetia;o__Planctomycetales;f__Planctomycetaceae	23.9	3.48	NA	NA	1	1	0	0	0	0	0	1	1	1	1	1	0	0	1	1	n	n	2	5	n	2	2	3	2	2	2	n	4	n	y	y	n	n
dsrA	Contig_499986_8	0.0765068	0.0034928	maxbin2.0908	k__Bacteria;p__Chloroflexi	56.36	5	NA	NA	1	1	0	0	0	0	0	0	0	0	0	0	0	0	0	n	n	n	1	15	1	2	6	3	6	3	n	n	9	4	y	y	n	n
dsrA	Contig_283006_2	0.0940215	0.0814084	metabat2.665	k__Bacteria;p__Proteobacteria;c__Deltaproteobacteria;o__Desulfobacterales;f__Desulfobacteraceae	69.17	26.87	NA	NA	1	0	0	0	0	0	0	0	0	0	0	0	0	0	0	n	n	n	n	3	2	4	n	n	11	8	1	7	n	n	n	y	n	n
dsrD	Contig_466197_3	0.157724	0.000343875	maxbin2.1011	k__Bacteria;p__Chloroflexi	90	9.27	2	19	2	1	1	1	0	0	0	0	0	0	0	0	0	0	0	n	n	n	8	13 (1 propanol)	2	8	y	permease	6	3	n	n	12	6	y	y	n	n
dsrD	Contig_386255_3	0.139249	0.0577629	maxbin2.0325	k__Bacteria;p__Proteobacteria;c__Deltaproteobacteria;o__Desulfobacterales;f__Desulfobacteraceae	62.45	30.06	3	5	0	2	0	2	0	0	0	2	2	0	1	1	0	0	0	n	n	n	1	1	1	11	1	1	12	2	9	14	1	2	y	y	n	n
dsrD	Contig_549281_6	0.103762	0.00154233	maxbin2.0347	k__Bacteria;p__Chloroflexi	92.27	25.69	4	16	1	1	1	1	0	0	0	0	1	1	0	0	0	0	0	n	n	n	8	13	9	8	y	5	11	2	3	3	8	n	y	y	n	n
dsrD	Contig_79467_3	0.103412	0.0269035	maxbin2.0126	k__Bacteria;p__Proteobacteria;c__Deltaproteobacteria;o__Desulfobacterales;f__Desulfobacteraceae	21.94	3.45	5	12	1	1	1	1	0	0	0	2	1	2	2	2	0	0	2	n	n	n	n	9	n	n	y	n	4	n	4	n	3	n	y	y	n	n
dsrD	Contig_140984_3	0.0853576	0.0182204	metabat2.358	k__Bacteria;p__Proteobacteria;c__Deltaproteobacteria	22.1	7.13	6	14	1	1	1	1	0	0	0	0	0	1	0	0	0	0	0	n	n	n	n	4 (2 propanol)	n	3	n	n	6	2	11	n	n	1	n	n	n	n
dsrD	Contig_24614784_3	0.0829228	0.0397819	maxbin2.0342	k__Bacteria;p__Spirochaetes;c__Spirochaetia;o__Spirochaetales	68.44	10.71	7	10	1	1	0	1	0	0	0	1	1	1	0	0	0	0	1	n	n	n	1	7	1	5	y	n	6	n	5	4	n	3	y	y	n	n
dsrD	Contig_334423_2	0.0827528	0.00265021	maxbin2.0325	k__Bacteria;p__Proteobacteria;c__Deltaproteobacteria;o__Desulfobacterales;f__Desulfobacteraceae	62.45	30.06	8	15	0	2	0	2	0	0	0	2	2	0	1	1	0	0	0	n	n	n	1	1	1	11	1	1	12	2	9	14	1	2	y	y	n	n
dsrD	Contig_24874571_2	0.070584	0	maxbin2.0610	k__Bacteria;p__Proteobacteria;c__Deltaproteobacteria;o__Desulfuromonadales;f__Geobacteraceae	7.91	1.61	9	20	0	1	0	1	0	0	0	0	0	0	0	0	0	0	0	n	n	n	n	2	n	n	n	permease	2	n	n	n	1	1	y	y	n	n
dsrD	Contig_213908_2	0.0652503	0.0228907	maxbin2.0541	k__Bacteria;p__Proteobacteria;c__Deltaproteobacteria	32.72	11.68	10	13	1	1	0	1	0	0	0	0	0	1	0	0	0	0	0	n	n	n	5	5	1	14	2	2+2permease	3	1	11	2	n	5	n	y	n	n
dsrD	Contig_24812970_2	0.064755	0.0432555	bin.737	k__Bacteria;p__Proteobacteria;c__Deltaproteobacteria;o__Desulfobacterales;f__Desulfobacteraceae	37.5	3.57	11	9	0	0	1	1	0	0	0	0	1	2	1	1	0	0	1	n	n	n	1	6	1	11	1	n	6	4	1	6	5	y	y	y	n	n
dsrD	Contig_11802536_2	0.0641295	0.000994408	bin.240	k__Bacteria;p__Acidobacteria	47.25	8.12	12	17	0	0	0	1	0	0	0	0	0	0	0	0	0	0	0	n	n	n	n	6	3	6	n	transporter	6	n		n	y	y	y	y	n	n
dsrD	Contig_24611677_2	0.0399333	0.0455072	maxbin2.0177	k__Bacteria;p__Proteobacteria;c__Deltaproteobacteria	30.93	1.75	13	8	1	1	0	1	0	0	0	0	0	0	0	1	0	0	0	n	n	n	9	42	7	11	n	1	5	2	21	1	4	1	y	y	n	n
dsrD	Contig_486389_3	0.0348133	0.000546868	maxbin2.0512	k__Bacteria;p__Proteobacteria;c__Deltaproteobacteria	48.17	17.48	14	18	0	0	1	1	0	0	0	1	0	1	1	0	0	0	1	MOR	n	1	9	10 (propanol)	2	16	6	1	10	2	6	2	8	y	y	y	n	n
dsrD	Contig_985241_26	0.0141346	0.0990203	metabat2.783	k__Bacteria;p__Proteobacteria;c__Deltaproteobacteria;o__Desulfobacterales;f__Desulfobacteraceae	98.02	1.64	15	2	1	1	0	1	0	0	0	1	1	1	1	1	0	0	1	methanol-specific methyltransferase	n	n	1	4	1	3	n	1	8	n	2	2	2	2	y	y	n	n
dsrD	Contig_855317_4	0.00871954	0.165956	maxbin2.0329	Aminicenantes	53.09	13.79	16	1	0	0	1	1	0	0	0	0	0	0	0	0	0	0	0	n	n	1	n	2	n	2	y	permease	1	n	2	2	6	n	y	y	n	n
dsrD	Contig_992288_5	0.00250635	0.0326662	bin.204	k__Bacteria;p__Chloroflexi;c__Dehalococcoidetes	60.8	13.26	17	11	1	1	2	1	0	0	0	0	0	0	0	0	0	0	0	n	n	n	1	n	2	2	y	n	2	y	y	y	y	y	y	y	n	n
dsrD	Contig_1071923_3	0.000991631	0.0520967	metabat2.793	k__Bacteria;p__Proteobacteria;c__Deltaproteobacteria;o__Desulfobacterales;f__Desulfobulbaceae	54.39	0.88	18	6	0	0	1	1	0	0	0	1	1	0	1	1	0	0	0	methanol-specific methyltransferase	n	n	n	2	2	2	n	1	10	2	n	4	1	1	n	y	n	n
dsrD	Contig_23015368_3	0	0.0913779	metabat2.164	k__Bacteria;p__Nitrospirae;c__Nitrospira;o__Nitrospirales;f__Nitrospiraceae	81.64	9.27	19	3	2	2	1	1	0	0	0	1	1	1	1	1	0	0	1	MOR	n	n	n	n	n	2	n	n	8	1	1	1	1	2	y	y	n	n
dsrD	Contig_1318934_3	0	0.063147	maxbin2.1689	k__Bacteria;p__Proteobacteria;c__Deltaproteobacteria	55.07	8.87	20	4	1	1	2	1	0	0	0	0	0	0	1	1	0	0	0	n	n	n	n	2	n	n	n	n	4	1	2	4	2	1	y	n	B only	n
mcrA	Contig_425941_8	0.0863012	0.00189583	bin.308	k__Archaea;p__Euryarchaeota;c__Methanomicrobia;o__Methanosarcinales;f__Methanosaetaceae;g__Methanosaeta	93.3	3.27
mcrA	Contig_137167_7	0.134979	0.0146824	metabat2.147	k__Archaea;p__Euryarchaeota;c__Methanomicrobia;o__Methanomicrobiales;f__Methanoregulaceae	92.68	15.79
