# Supplementary material for: Viral and metabolic controls on high rates of microbial sulfur and carbon cycling in wetland ecosystems
Source: Microbiome. 2018 Aug 7;6:138. doi: 10.1186/s40168-018-0522-4 (PMC6081815; doi:10.1186/s40168-018-0522-4)
Supplement: Supplementary file 11 — Table S6. Summary of viral taxonomy. Taxonomic classification and vContact-based clustering for each viral contig are provided. (XLSX 81kb) [file 40168_2018_522_MOESM11_ESM.xlsx]

## Sheet: taxonomy.csv
MCL_cluster	virus	taxonomy	*MCL_cluster = 0 indicates virus did not cluster.
589	Contig_55498	Unknown
589	Contig_60682	Unknown
588	Contig_369631	Unknown
588	Contig_1067056	Unknown
587	Contig_138791	Unknown
587	Contig_370007	Unknown
586	Contig_307640	Unknown
586	Contig_308171	Unknown
584	Contig_928928	Unknown
584	Contig_986463	Unknown
583	Contig_931044	Unknown
583	Contig_1063002	Unknown
582	Contig_368656	Unknown
582	Contig_1062488	Unknown
581	Contig_132069	Unknown
581	Contig_988949	Unknown
580	Contig_59691	Unknown
580	Contig_57585	Unknown
579	Contig_305805	Unknown
579	Contig_546659	Unknown
578	Contig_136783	Unknown
578	Contig_549101	Unknown
575	Contig_1061983	Unknown
575	Contig_1063483	Unknown
574	Contig_547120	Unknown
574	Contig_554999	Unknown
573	Contig_53431	Unknown
573	Contig_987817	Unknown
570	Contig_139863	Unknown
570	Contig_60576	Unknown
569	Contig_56821	Unknown
569	Contig_58555	Unknown
565	Contig_370860	Unknown
565	Contig_57119	Unknown
564	Contig_369790	Unknown
564	Contig_368140	Unknown
563	Contig_54243	Unknown
563	Contig_53517	Unknown
562	Contig_4208	Unknown
562	Contig_1062938	Unknown
561	Contig_55552	Unknown
561	Contig_543228	Unknown
560	Contig_3030	Unknown
560	Contig_549697	Unknown
559	Contig_368686	Unknown
559	Contig_369244	Unknown
557	Contig_135713	Unknown
557	Contig_58840	Unknown
556	Contig_55436	Unknown
556	Contig_796891	Unknown
555	Contig_303771	Unknown
555	Contig_992897	Unknown
554	Contig_985989	Unknown
553	Contig_62029	Unknown
553	Contig_1197628	Unknown
552	Contig_131811	Unknown
552	Contig_1125243	Unknown
551	Contig_985449	Unknown
551	Contig_985191	Unknown
550	Contig_134589	Unknown
550	Contig_1062954	Unknown
549	Contig_547379	Unknown
549	Contig_501503	Unknown
548	Contig_795410	Unknown
548	Contig_988594	Unknown
547	Contig_56346	Unknown
547	Contig_60291	Unknown
546	Contig_711078	Unknown
546	Contig_1195949	Unknown
545	Contig_544576	Unknown
545	Contig_550492	Unknown
544	Contig_306288	Unknown
544	Contig_1063542	Unknown
543	Contig_53766	Unknown
543	Contig_24565782	Unknown
542	Contig_305232	Unknown
542	Contig_59801	Unknown
541	Contig_993069	Unknown
541	Contig_1124279	Unknown
540	Contig_622130	Unknown
540	Contig_24576898	Unknown
539	Contig_209831	Unknown
539	Contig_24576382	Unknown
537	Contig_304917	Unknown
537	Contig_1065920	Unknown
536	Contig_371875	Unknown
536	Contig_1064061	Unknown
535	Contig_993761	Unknown
535	Contig_132580	Unknown
534	Contig_136281	Unknown
534	Contig_135088	Unknown
533	Contig_368810	Unknown
533	Contig_548599	Unknown
532	Contig_62	Unknown
532	Contig_149	Unknown
531	Contig_206987	Unknown
531	Contig_502068	Unknown
530	Contig_368969	Unknown
530	Contig_368410	Unknown
529	Contig_990995	Unknown
529	Contig_543704	Unknown
528	Contig_53399	Unknown
528	Contig_703292	Unknown
527	Contig_792548	Unknown
527	Contig_619427	Unknown
526	Contig_500110	Unknown
526	Contig_61990	Unknown
525	Contig_2115	Unknown
525	Contig_425926	Unknown
524	Contig_204697	Unknown
524	Contig_303014	Unknown
523	Contig_371268	Unknown
523	Contig_548885	Unknown
522	Contig_420267	Unknown
522	Contig_990281	Unknown
520	Contig_57574	Unknown
520	Contig_498846	Unknown
519	Contig_131711	Unknown
519	Contig_420276	Unknown
518	Contig_304363	Unknown
518	Contig_1064554	Unknown
517	Contig_305	Unknown
517	Contig_549067	Unknown
516	Contig_306129	Unknown
516	Contig_57449	Unknown
515	Contig_208084	Unknown
515	Contig_370810	Unknown
514	Contig_370947	Unknown
514	Contig_139711	Unknown
513	Contig_420410	Unknown
513	Contig_545832	Unknown
512	Contig_544398	dsDNA viruses, no RNA stage;Caudovirales;Myoviridae
511	Contig_59389	Unknown
511	Contig_131566	Unknown
510	Contig_371356	Unknown
510	Contig_371728	Unknown
509	Contig_208101	Unknown
509	Contig_793579	Unknown
507	Contig_57857	Unknown
507	Contig_1064039	Unknown
506	Contig_554112	Unknown
506	Contig_1066043	Unknown
505	Contig_53454	Unknown
505	Contig_498337	Unknown
504	Contig_368425	Unknown
504	Contig_546162	Unknown
503	Contig_62830	Unknown
503	Contig_551898	Unknown
502	Contig_1062866	Unknown
502	Contig_545951	Unknown
501	Contig_137360	Unknown
501	Contig_55662	Unknown
500	Contig_800316	Unknown
500	Contig_1064692	Unknown
499	Contig_542747	Unknown
499	Contig_2211	Unknown
498	Contig_551862	Unknown
498	Contig_555815	Unknown
497	Contig_54035	Unknown
497	Contig_420268	Unknown
496	Contig_60147	Unknown
496	Contig_502254	Unknown
495	Contig_55400	Unknown
495	Contig_24565920	Unknown
494	Contig_56365	Unknown
494	Contig_132305	Unknown
493	Contig_56440	Unknown
493	Contig_131541	Unknown
492	Contig_542555	Unknown
492	Contig_53369	Unknown
491	Contig_1124667	Unknown
491	Contig_1064064	Unknown
490	Contig_1119468	Unknown
490	Contig_934264	Unknown
489	Contig_213640	Unknown
489	Contig_625718	Unknown
488	Contig_133281	Unknown
488	Contig_55618	Unknown
487	Contig_136690	Unknown
487	Contig_53808	Unknown
486	Contig_708522	Unknown
486	Contig_425439	Unknown
485	Contig_992309	Unknown
485	Contig_551035	Unknown
484	Contig_59536	Unknown
484	Contig_56337	Unknown
483	Contig_543843	Unknown
483	Contig_423779	Unknown
482	Contig_931789	Unknown
482	Contig_1062268	Unknown
481	Contig_59189	Unknown
481	Contig_990977	Unknown
480	Contig_929085	Unknown
480	Contig_988551	Unknown
479	Contig_1122153	Unknown
479	Contig_707393	Unknown
478	Contig_61074	Unknown
478	Contig_138708	Unknown
476	Contig_308393	Unknown
476	Contig_134010	Unknown
475	Contig_131680	Unknown
475	Contig_1258176	Unknown
474	Contig_53638	Unknown
474	Contig_551982	Unknown
473	Contig_135024	Unknown
473	Contig_131586	Unknown
472	Contig_136944	Unknown
472	Contig_307035	Unknown
471	Contig_55642	Unknown
471	Contig_990849	Unknown
469	Contig_208752	Unknown
469	Contig_306807	Unknown
468	Contig_546202	Unknown
468	Contig_43	Unknown
467	Contig_205959	Unknown
467	Contig_712528	Unknown
466	Contig_1061942	dsDNA viruses, no RNA stage;Caudovirales;Podoviridae
465	Contig_131682	Unknown
465	Contig_367939	Unknown
464	Contig_498371	Unknown
464	Contig_54286	Unknown
463	Contig_548716	Unknown
463	Contig_552313	Unknown
462	Contig_53364	Unknown
462	Contig_425664	Unknown
461	Contig_307546	Unknown
461	Contig_62189	Unknown
460	Contig_371818	Unknown
460	Contig_552917	Unknown
459	Contig_501418	Unknown
459	Contig_6086	Unknown
457	Contig_57750	Unknown
457	Contig_993918	Unknown
456	Contig_303625	Unknown
456	Contig_501956	Unknown
454	Contig_549308	Unknown
454	Contig_499666	Unknown
453	Contig_303596	Unknown
453	Contig_499294	Unknown
452	Contig_56112	Unknown
452	Contig_988975	Unknown
451	Contig_56557	Unknown
451	Contig_24577507	Unknown
450	Contig_621054	Unknown
450	Contig_24566365	Unknown
448	Contig_502705	Unknown
448	Contig_57005	Unknown
446	Contig_302604	Unknown
446	Contig_622402	Unknown
445	Contig_370972	Unknown
445	Contig_53836	Unknown
444	Contig_553599	Unknown
444	Contig_555169	Unknown
439	Contig_702135	Unknown
439	Contig_1062711	Unknown
438	Contig_502497	Unknown
438	Contig_134535	Unknown
437	Contig_498303	Unknown
437	Contig_132047	Unknown
436	Contig_368201	Unknown
436	Contig_58467	Unknown
435	Contig_542610	Unknown
435	Contig_549637	Unknown
434	Contig_1116	Unknown
434	Contig_57833	Unknown
433	Contig_204327	Unknown
433	Contig_203422	Unknown
431	Contig_1201899	Unknown
431	Contig_552056	Unknown
430	Contig_62635	Unknown
430	Contig_56996	Unknown
429	Contig_303778	Unknown
429	Contig_304051	Unknown
428	Contig_138526	Unknown
428	Contig_139063	Unknown
427	Contig_628830	Unknown
427	Contig_992481	Unknown
426	Contig_553481	Unknown
426	Contig_421262	Unknown
425	Contig_992803	Unknown
425	Contig_422508	Unknown
424	Contig_369735	Unknown
424	Contig_1064731	Unknown
423	Contig_372130	Unknown
423	Contig_55579	Unknown
422	Contig_56028	Unknown
422	Contig_422425	Unknown
421	Contig_368933	Unknown
421	Contig_61598	Unknown
420	Contig_988014	Unknown
420	Contig_806195	Unknown
419	Contig_500212	Unknown
419	Contig_55393	Unknown
418	Contig_58030	Unknown
418	Contig_5823	Unknown
417	Contig_1064332	Unknown
417	Contig_985692	Unknown
416	Contig_59081	Unknown
416	Contig_136420	Unknown
412	Contig_370352	Unknown
412	Contig_370609	Unknown
412	Contig_134968	Unknown
408	Contig_545013	Unknown
408	Contig_548820	Unknown
408	Contig_656	Unknown
407	Contig_369317	Unknown
407	Contig_371149	Unknown
407	Contig_370792	Unknown
403	Contig_308022	Unknown
403	Contig_498502	Unknown
403	Contig_499924	Unknown
400	Contig_133002	Unknown
400	Contig_213490	Unknown
400	Contig_59900	Unknown
399	Contig_131582	dsDNA viruses, no RNA stage;Caudovirales;Podoviridae
398	Contig_544883	Unknown
398	Contig_549189	Unknown
398	Contig_546911	Unknown
397	Contig_55717	Unknown
397	Contig_1064106	Unknown
397	Contig_989205	Unknown
396	Contig_368225	Unknown
396	Contig_132024	Unknown
396	Contig_930538	Unknown
394	Contig_543585	Unknown
394	Contig_552174	Unknown
394	Contig_551706	Unknown
393	Contig_932080	Unknown
393	Contig_61542	Unknown
393	Contig_931634	Unknown
391	Contig_1264421	Unknown
391	Contig_626881	Unknown
391	Contig_426927	Unknown
390	Contig_59553	Unknown
390	Contig_993758	Unknown
390	Contig_550094	Unknown
389	Contig_367942	Unknown
389	Contig_420500	Unknown
389	Contig_421549	Unknown
388	Contig_213220	Unknown
388	Contig_57172	Unknown
388	Contig_545300	Unknown
387	Contig_134940	Unknown
387	Contig_545842	Unknown
387	Contig_546119	Unknown
386	Contig_59228	Unknown
386	Contig_135881	Unknown
386	Contig_3643	Unknown
385	Contig_303326	Unknown
385	Contig_308454	Unknown
385	Contig_58270	Unknown
384	Contig_368867	Unknown
384	Contig_57521	Unknown
384	Contig_368431	Unknown
382	Contig_302825	Unknown
382	Contig_56804	Unknown
382	Contig_58080	Unknown
380	Contig_806573	Unknown
380	Contig_132445	Unknown
380	Contig_555358	Unknown
378	Contig_138129	ssDNA viruses;Microviridae
377	Contig_499339	Unknown
377	Contig_795668	Unknown
377	Contig_423513	Unknown
376	Contig_549823	Unknown
376	Contig_1063497	Unknown
376	Contig_548299	Unknown
375	Contig_135566	Unknown
375	Contig_24577161	Unknown
375	Contig_991215	Unknown
372	Contig_542607	Unknown
372	Contig_1062860	Unknown
372	Contig_1062680	Unknown
371	Contig_308147	Unknown
371	Contig_310552	Unknown
371	Contig_501958	Unknown
370	Contig_309414	Unknown
370	Contig_308312	Unknown
370	Contig_53765	Unknown
369	Contig_60098	Unknown
369	Contig_54108	Unknown
369	Contig_368216	Unknown
367	Contig_54985	Unknown
367	Contig_138573	Unknown
367	Contig_56080	Unknown
366	Contig_58108	Unknown
366	Contig_990605	Unknown
366	Contig_62330	Unknown
365	Contig_627681	Unknown
365	Contig_554908	Unknown
365	Contig_985040	Unknown
364	Contig_543263	Unknown
364	Contig_985077	Unknown
364	Contig_34	Unknown
363	Contig_132437	Unknown
363	Contig_371159	Unknown
363	Contig_543869	Unknown
362	Contig_131556	Unknown
362	Contig_302768	Unknown
362	Contig_368429	Unknown
361	Contig_131530	Unknown
361	Contig_708573	Unknown
360	Contig_543114	Unknown
360	Contig_543246	Unknown
360	Contig_544966	Unknown
359	Contig_135462	Unknown
359	Contig_369743	Unknown
359	Contig_371402	Unknown
358	Contig_985167	Unknown
358	Contig_131695	Unknown
358	Contig_422733	Unknown
357	Contig_1258149	Unknown
357	Contig_1270681	Unknown
357	Contig_792223	Unknown
356	Contig_131664	Unknown
356	Contig_985367	Unknown
356	Contig_1064338	Unknown
355	Contig_502546	Unknown
355	Contig_500942	Unknown
355	Contig_3936	Unknown
354	Contig_306043	Unknown
354	Contig_369513	Unknown
354	Contig_370907	Unknown
353	Contig_138980	Unknown
353	Contig_137684	Unknown
353	Contig_985086	Unknown
352	Contig_56861	Unknown
352	Contig_303193	Unknown
352	Contig_554267	Unknown
351	Contig_368101	dsDNA viruses, no RNA stage;Caudovirales;Myoviridae
349	Contig_985400	Unknown
349	Contig_988861	Unknown
349	Contig_550245	Unknown
347	Contig_542558	Unknown
347	Contig_542549	Unknown
347	Contig_542559	Unknown
346	Contig_500018	Unknown
346	Contig_500660	Unknown
346	Contig_53419	Unknown
345	Contig_546496	Unknown
345	Contig_133584	Unknown
345	Contig_424031	Unknown
344	Contig_620916	Unknown
344	Contig_799287	Unknown
344	Contig_551614	Unknown
342	Contig_369459	Unknown
342	Contig_368809	Unknown
342	Contig_60825	Unknown
341	Contig_252	Unknown
341	Contig_542812	Unknown
341	Contig_551712	Unknown
340	Contig_302780	Unknown
340	Contig_53377	Unknown
340	Contig_62836	Unknown
338	Contig_1064866	Unknown
338	Contig_542829	Unknown
338	Contig_295	Unknown
337	Contig_932851	Unknown
337	Contig_928958	Unknown
337	Contig_988522	Unknown
336	Contig_988207	Unknown
336	Contig_56818	Unknown
336	Contig_500065	Unknown
334	Contig_305513	Unknown
334	Contig_53993	Unknown
334	Contig_546387	Unknown
333	Contig_498427	Unknown
333	Contig_985136	Unknown
333	Contig_985652	Unknown
331	Contig_53486	dsDNA viruses, no RNA stage;Caudovirales;Podoviridae
331	Contig_131608	dsDNA viruses, no RNA stage;Caudovirales;Podoviridae
330	Contig_542541	dsDNA viruses, no RNA stage;Caudovirales;Podoviridae
328	Contig_200971	dsDNA viruses, no RNA stage;Caudovirales;Podoviridae
328	Contig_131650	dsDNA viruses, no RNA stage;Caudovirales;Podoviridae
327	Contig_131735	Unknown
327	Contig_542569	Unknown
327	Contig_542578	Unknown
327	Contig_5549	Unknown
324	Contig_369809	Unknown
324	Contig_2611	Unknown
324	Contig_1065496	Unknown
324	Contig_1065858	Unknown
323	Contig_370130	dsDNA viruses, no RNA stage;Caudovirales
323	Contig_1063340	dsDNA viruses, no RNA stage;Caudovirales
322	Contig_542409	Unknown
322	Contig_555468	Unknown
322	Contig_542387	Unknown
322	Contig_552844	Unknown
321	Contig_368472	Unknown
321	Contig_1063392	Unknown
321	Contig_929538	Unknown
321	Contig_990531	Unknown
320	Contig_303720	Unknown
320	Contig_137351	Unknown
320	Contig_57061	Unknown
320	Contig_551912	Unknown
319	Contig_421314	Unknown
319	Contig_543660	Unknown
319	Contig_544367	Unknown
319	Contig_422441	Unknown
318	Contig_24576460	dsDNA viruses, no RNA stage;Caudovirales;Myoviridae
317	Contig_501364	Unknown
317	Contig_61874	Unknown
317	Contig_55144	Unknown
317	Contig_542529	Unknown
315	Contig_53743	Unknown
315	Contig_542719	Unknown
315	Contig_547150	Unknown
315	Contig_56368	Unknown
313	Contig_204110	Unknown
313	Contig_24572783	Unknown
313	Contig_138156	Unknown
313	Contig_370865	Unknown
311	Contig_302738	dsDNA viruses, no RNA stage;Caudovirales;Siphoviridae
311	Contig_552598	dsDNA viruses, no RNA stage;Caudovirales;Siphoviridae
310	Contig_303273	Unknown
310	Contig_138038	Unknown
310	Contig_24574183	Unknown
310	Contig_368353	Unknown
307	Contig_201321	Unknown
307	Contig_308206	Unknown
307	Contig_371488	Unknown
307	Contig_60703	Unknown
305	Contig_499586	Unknown
305	Contig_554998	Unknown
305	Contig_370473	Unknown
305	Contig_133910	Unknown
303	Contig_369883	Unknown
303	Contig_701989	Unknown
303	Contig_987746	Unknown
303	Contig_985674	Unknown
299	Contig_501579	Unknown
299	Contig_303928	Unknown
299	Contig_60341	Unknown
299	Contig_371290	Unknown
298	Contig_370934	Unknown
298	Contig_138788	Unknown
298	Contig_368085	Unknown
298	Contig_1063329	Unknown
296	Contig_549737	dsDNA viruses, no RNA stage;Caudovirales;Siphoviridae
295	Contig_303410	Unknown
295	Contig_59860	Unknown
295	Contig_59716	Unknown
295	Contig_1065904	Unknown
294	Contig_131677	Unknown
294	Contig_543253	Unknown
294	Contig_546226	Unknown
294	Contig_135781	Unknown
293	Contig_424266	dsDNA viruses, no RNA stage;Caudovirales;Siphoviridae
292	Contig_42	Unknown
292	Contig_542382	Unknown
292	Contig_499661	Unknown
292	Contig_420657	Unknown
289	Contig_58291	Unknown
289	Contig_24572178	Unknown
289	Contig_371043	Unknown
289	Contig_24577067	Unknown
287	Contig_985009	Unknown
287	Contig_985102	Unknown
287	Contig_993063	Unknown
287	Contig_990044	Unknown
286	Contig_53408	Unknown
286	Contig_131676	Unknown
286	Contig_1062053	Unknown
286	Contig_1062259	Unknown
285	Contig_131869	Unknown
285	Contig_135292	Unknown
285	Contig_60849	Unknown
285	Contig_420421	Unknown
283	Contig_542586	Unknown
283	Contig_548279	Unknown
283	Contig_549796	Unknown
283	Contig_5087	Unknown
282	Contig_62777	Unknown
282	Contig_53607	Unknown
282	Contig_58491	Unknown
282	Contig_136379	Unknown
281	Contig_498443	dsDNA viruses, no RNA stage;Caudovirales;Siphoviridae
281	Contig_420725	dsDNA viruses, no RNA stage;Caudovirales;Siphoviridae
280	Contig_367937	Unknown
280	Contig_420590	Unknown
280	Contig_548466	Unknown
280	Contig_420406	Unknown
279	Contig_1064051	dsDNA viruses, no RNA stage;Caudovirales
278	Contig_54109	Unknown
278	Contig_499921	Unknown
278	Contig_368269	Unknown
278	Contig_500977	Unknown
276	Contig_502000	Unknown
276	Contig_621909	Unknown
276	Contig_703687	Unknown
276	Contig_713881	Unknown
275	Contig_201047	Unknown
275	Contig_55915	Unknown
275	Contig_55887	Unknown
275	Contig_138210	Unknown
274	Contig_988554	Unknown
274	Contig_990460	Unknown
274	Contig_986268	Unknown
274	Contig_134054	Unknown
272	Contig_1580	Unknown
272	Contig_542310	Unknown
272	Contig_545454	Unknown
272	Contig_543264	Unknown
271	Contig_54008	Unknown
271	Contig_131739	Unknown
271	Contig_985094	Unknown
271	Contig_994365	Unknown
270	Contig_305448	Unknown
270	Contig_309781	Unknown
270	Contig_498548	Unknown
270	Contig_547636	Unknown
269	Contig_368024	Unknown
269	Contig_370846	Unknown
269	Contig_56628	Unknown
269	Contig_1064903	Unknown
267	Contig_709008	Unknown
267	Contig_1120710	Unknown
267	Contig_626516	Unknown
267	Contig_24577256	Unknown
266	Contig_307124	dsDNA viruses, no RNA stage;Caudovirales;Podoviridae
266	Contig_1065239	dsDNA viruses, no RNA stage;Caudovirales;Podoviridae
265	Contig_56457	Unknown
265	Contig_53818	Unknown
265	Contig_60217	Unknown
265	Contig_62849	Unknown
264	Contig_55444	Unknown
264	Contig_61277	Unknown
264	Contig_498458	Unknown
264	Contig_501096	Unknown
263	Contig_53623	dsDNA viruses, no RNA stage;Caudovirales;Siphoviridae
263	Contig_985128	dsDNA viruses, no RNA stage;Caudovirales;Siphoviridae
262	Contig_4129	Unknown
262	Contig_368039	Unknown
262	Contig_1065895	Unknown
262	Contig_1063991	Unknown
261	Contig_207429	Unknown
261	Contig_303473	Unknown
261	Contig_58949	Unknown
261	Contig_308348	Unknown
260	Contig_371838	Unknown
260	Contig_369755	Unknown
260	Contig_58286	Unknown
260	Contig_1062202	Unknown
259	Contig_53578	Unknown
259	Contig_499902	Unknown
259	Contig_555043	Unknown
259	Contig_61392	Unknown
258	Contig_425713	Unknown
258	Contig_132970	Unknown
258	Contig_420401	Unknown
258	Contig_425558	Unknown
257	Contig_202130	Unknown
257	Contig_204143	Unknown
257	Contig_303182	Unknown
257	Contig_54682	Unknown
256	Contig_545077	Unknown
256	Contig_554072	Unknown
256	Contig_554259	Unknown
256	Contig_56903	Unknown
255	Contig_368351	Unknown
255	Contig_4736	Unknown
255	Contig_1065204	Unknown
255	Contig_369322	Unknown
254	Contig_498319	Unknown
254	Contig_501400	Unknown
254	Contig_498353	Unknown
254	Contig_56712	Unknown
253	Contig_371901	Unknown
253	Contig_370036	Unknown
253	Contig_133582	Unknown
253	Contig_134166	Unknown
251	Contig_133360	dsDNA viruses, no RNA stage;Caudovirales;Siphoviridae
251	Contig_549355	dsDNA viruses, no RNA stage;Caudovirales;Siphoviridae
250	Contig_84	Unknown
250	Contig_1062029	Unknown
250	Contig_420346	Unknown
250	Contig_428432	Unknown
249	Contig_303175	Unknown
249	Contig_303510	Unknown
249	Contig_53742	Unknown
249	Contig_553689	Unknown
248	Contig_498299	dsDNA viruses, no RNA stage;Caudovirales;Myoviridae;Spounavirinae;Spounalikevirus
247	Contig_550839	dsDNA viruses, no RNA stage;Caudovirales;Siphoviridae
247	Contig_547139	dsDNA viruses, no RNA stage;Caudovirales;Siphoviridae
240	Contig_133189	dsDNA viruses, no RNA stage;Caudovirales;Siphoviridae
239	Contig_372001	Unknown
239	Contig_371671	Unknown
239	Contig_61674	Unknown
239	Contig_57482	Unknown
239	Contig_61283	Unknown
236	Contig_930599	dsDNA viruses, no RNA stage;Caudovirales;Myoviridae
236	Contig_136071	dsDNA viruses, no RNA stage;Caudovirales;Myoviridae
234	Contig_53610	Unknown
234	Contig_498793	Unknown
234	Contig_133247	Unknown
234	Contig_1062339	Unknown
234	Contig_987947	Unknown
232	Contig_498399	Unknown
232	Contig_1127713	Unknown
232	Contig_797704	Unknown
232	Contig_706082	Unknown
232	Contig_808695	Unknown
231	Contig_542670	dsDNA viruses, no RNA stage;Caudovirales;Siphoviridae
231	Contig_545016	dsDNA viruses, no RNA stage;Caudovirales;Siphoviridae
231	Contig_548295	dsDNA viruses, no RNA stage;Caudovirales;Siphoviridae
231	Contig_502429	dsDNA viruses, no RNA stage;Caudovirales;Siphoviridae
230	Contig_792106	Unknown
230	Contig_985694	Unknown
230	Contig_131655	Unknown
230	Contig_420356	Unknown
230	Contig_131561	Unknown
228	Contig_500923	Unknown
228	Contig_427	Unknown
228	Contig_543506	Unknown
228	Contig_547586	Unknown
228	Contig_555580	Unknown
227	Contig_369798	Unknown
227	Contig_369702	Unknown
227	Contig_369869	Unknown
227	Contig_306362	Unknown
227	Contig_499964	Unknown
224	Contig_500710	Unknown
224	Contig_57800	Unknown
224	Contig_134869	Unknown
224	Contig_1062050	Unknown
224	Contig_134208	Unknown
223	Contig_55164	Unknown
223	Contig_499052	Unknown
223	Contig_134391	Unknown
223	Contig_62226	Unknown
223	Contig_138563	Unknown
222	Contig_55071	Unknown
222	Contig_304968	Unknown
222	Contig_55338	Unknown
222	Contig_53762	Unknown
222	Contig_53922	Unknown
219	Contig_498444	Unknown
219	Contig_53444	Unknown
219	Contig_53793	Unknown
219	Contig_60641	Unknown
219	Contig_54838	Unknown
218	Contig_302566	Unknown
218	Contig_303216	Unknown
218	Contig_303499	Unknown
218	Contig_132899	Unknown
218	Contig_992810	Unknown
217	Contig_303704	Unknown
217	Contig_24578923	Unknown
217	Contig_500053	Unknown
217	Contig_53599	Unknown
217	Contig_135849	Unknown
216	Contig_369953	Unknown
216	Contig_1063498	Unknown
216	Contig_1063230	Unknown
216	Contig_132802	Unknown
216	Contig_501147	Unknown
213	Contig_53407	Unknown
213	Contig_131613	Unknown
213	Contig_1062015	Unknown
213	Contig_134354	Unknown
213	Contig_56448	Unknown
212	Contig_53687	dsDNA viruses, no RNA stage;Caudovirales;Siphoviridae
212	Contig_368934	dsDNA viruses, no RNA stage;Caudovirales;Siphoviridae
212	Contig_372427	dsDNA viruses, no RNA stage;Caudovirales;Siphoviridae
212	Contig_62486	dsDNA viruses, no RNA stage;Caudovirales;Siphoviridae
211	Contig_57375	Unknown
211	Contig_57241	Unknown
211	Contig_372368	Unknown
211	Contig_58424	Unknown
211	Contig_58046	Unknown
210	Contig_53626	dsDNA viruses, no RNA stage;Caudovirales;Siphoviridae
210	Contig_55116	dsDNA viruses, no RNA stage;Caudovirales;Siphoviridae
210	Contig_54950	dsDNA viruses, no RNA stage;Caudovirales;Siphoviridae
210	Contig_422468	dsDNA viruses, no RNA stage;Caudovirales;Siphoviridae
209	Contig_3290	Unknown
209	Contig_549831	Unknown
209	Contig_708984	Unknown
209	Contig_551385	Unknown
209	Contig_428592	Unknown
208	Contig_498338	Unknown
208	Contig_24	Unknown
208	Contig_548356	Unknown
208	Contig_278	Unknown
208	Contig_922	Unknown
207	Contig_302836	Unknown
207	Contig_1065845	Unknown
207	Contig_501846	Unknown
207	Contig_58363	Unknown
207	Contig_502511	Unknown
206	Contig_200999	Unknown
206	Contig_306280	Unknown
206	Contig_53515	Unknown
206	Contig_498555	Unknown
206	Contig_60453	Unknown
205	Contig_131641	Unknown
205	Contig_131696	Unknown
205	Contig_1258190	Unknown
205	Contig_1062112	Unknown
205	Contig_420739	Unknown
203	Contig_57236	Unknown
203	Contig_303062	Unknown
203	Contig_500799	Unknown
203	Contig_54061	Unknown
203	Contig_58548	Unknown
202	Contig_1064559	Unknown
202	Contig_933290	Unknown
202	Contig_370381	Unknown
202	Contig_704052	Unknown
202	Contig_1065040	Unknown
201	Contig_6023	Unknown
201	Contig_138153	Unknown
201	Contig_372120	Unknown
201	Contig_1063057	Unknown
201	Contig_1065941	Unknown
200	Contig_60785	Unknown
200	Contig_59276	Unknown
200	Contig_498542	Unknown
200	Contig_62362	Unknown
200	Contig_426325	Unknown
197	Contig_544313	Unknown
197	Contig_546534	Unknown
197	Contig_546902	Unknown
197	Contig_546984	Unknown
197	Contig_718	Unknown
197	Contig_1670	Unknown
194	Contig_54373	Unknown
194	Contig_57616	Unknown
194	Contig_53690	Unknown
194	Contig_53468	Unknown
194	Contig_542688	Unknown
194	Contig_138376	Unknown
193	Contig_200949	Unknown
193	Contig_133011	Unknown
193	Contig_985114	Unknown
193	Contig_135268	Unknown
193	Contig_420336	Unknown
193	Contig_420638	Unknown
192	Contig_369507	Unknown
192	Contig_370912	Unknown
192	Contig_371089	Unknown
192	Contig_499200	Unknown
192	Contig_500722	Unknown
192	Contig_306603	Unknown
191	Contig_201370	dsDNA viruses, no RNA stage;Caudovirales;Siphoviridae;Phic3unalikevirus
191	Contig_58478	dsDNA viruses, no RNA stage;Caudovirales;Siphoviridae;Phic3unalikevirus
190	Contig_369929	Unknown
190	Contig_57808	Unknown
190	Contig_501494	Unknown
190	Contig_499069	Unknown
190	Contig_59394	Unknown
190	Contig_59070	Unknown
188	Contig_201670	Unknown
188	Contig_305937	Unknown
188	Contig_53375	Unknown
188	Contig_500549	Unknown
188	Contig_500961	Unknown
188	Contig_131826	Unknown
186	Contig_1473	Unknown
186	Contig_506	Unknown
186	Contig_545426	Unknown
186	Contig_542496	Unknown
186	Contig_544337	Unknown
186	Contig_421823	Unknown
185	Contig_4502	Unknown
185	Contig_23	Unknown
185	Contig_542514	Unknown
185	Contig_2122	Unknown
185	Contig_27	Unknown
185	Contig_3389	Unknown
184	Contig_206976	Unknown
184	Contig_213506	Unknown
184	Contig_702940	Unknown
184	Contig_808940	Unknown
184	Contig_425066	Unknown
184	Contig_501205	Unknown
183	Contig_367951	Unknown
183	Contig_53538	Unknown
183	Contig_551070	Unknown
183	Contig_368719	Unknown
183	Contig_371156	Unknown
183	Contig_371668	Unknown
182	Contig_55748	Unknown
182	Contig_368046	Unknown
182	Contig_1064427	Unknown
182	Contig_368678	Unknown
182	Contig_368601	Unknown
182	Contig_139033	Unknown
181	Contig_132568	Unknown
181	Contig_1261393	Unknown
181	Contig_420879	Unknown
181	Contig_423997	Unknown
181	Contig_547390	Unknown
181	Contig_425799	Unknown
180	Contig_625052	Unknown
180	Contig_621002	Unknown
180	Contig_549184	Unknown
180	Contig_1271063	Unknown
180	Contig_930463	Unknown
180	Contig_423189	Unknown
179	Contig_55008	Unknown
179	Contig_62311	Unknown
179	Contig_498940	Unknown
179	Contig_986810	Unknown
179	Contig_547953	Unknown
179	Contig_542430	Unknown
177	Contig_542512	dsDNA viruses, no RNA stage;Caudovirales;Podoviridae
176	Contig_138216	dsDNA viruses, no RNA stage;Caudovirales;Siphoviridae
176	Contig_136319	dsDNA viruses, no RNA stage;Caudovirales;Siphoviridae
175	Contig_55811	Unknown
175	Contig_59166	Unknown
175	Contig_545783	Unknown
175	Contig_136703	Unknown
175	Contig_368285	Unknown
175	Contig_420760	Unknown
174	Contig_303179	Unknown
174	Contig_24573733	Unknown
174	Contig_24577731	Unknown
174	Contig_369512	Unknown
174	Contig_1065328	Unknown
174	Contig_553243	Unknown
173	Contig_56590	dsDNA viruses, no RNA stage;Caudovirales;Siphoviridae
173	Contig_367946	dsDNA viruses, no RNA stage;Caudovirales;Siphoviridae
173	Contig_131611	dsDNA viruses, no RNA stage;Caudovirales;Siphoviridae
173	Contig_807074	dsDNA viruses, no RNA stage;Caudovirales;Siphoviridae
173	Contig_993468	dsDNA viruses, no RNA stage;Caudovirales;Siphoviridae
172	Contig_498311	dsDNA viruses, no RNA stage;Caudovirales;Siphoviridae
172	Contig_1063408	dsDNA viruses, no RNA stage;Caudovirales;Siphoviridae
172	Contig_987358	dsDNA viruses, no RNA stage;Caudovirales;Siphoviridae
171	Contig_369341	Unknown
171	Contig_54275	Unknown
171	Contig_54007	Unknown
171	Contig_54902	Unknown
171	Contig_988369	Unknown
171	Contig_369353	Unknown
170	Contig_421320	Unknown
170	Contig_546991	Unknown
170	Contig_543814	Unknown
170	Contig_2477	Unknown
170	Contig_421604	Unknown
170	Contig_421441	Unknown
169	Contig_61883	Unknown
169	Contig_371618	Unknown
169	Contig_61944	Unknown
169	Contig_499271	Unknown
169	Contig_544511	Unknown
169	Contig_368958	Unknown
168	Contig_53490	Unknown
168	Contig_371887	Unknown
168	Contig_498484	Unknown
168	Contig_56474	Unknown
168	Contig_133992	Unknown
168	Contig_549384	Unknown
167	Contig_58115	Unknown
167	Contig_56162	Unknown
167	Contig_499722	Unknown
167	Contig_929863	Unknown
167	Contig_992537	Unknown
167	Contig_498628	Unknown
164	Contig_370065	Unknown
164	Contig_502827	Unknown
164	Contig_55467	Unknown
164	Contig_53501	Unknown
164	Contig_498565	Unknown
164	Contig_554364	Unknown
164	Contig_501322	Unknown
162	Contig_371245	Unknown
162	Contig_56438	Unknown
162	Contig_54120	Unknown
162	Contig_55419	Unknown
162	Contig_502444	Unknown
162	Contig_932723	Unknown
162	Contig_545981	Unknown
161	Contig_54064	dsDNA viruses, no RNA stage;Caudovirales;Myoviridae
161	Contig_131992	dsDNA viruses, no RNA stage;Caudovirales;Myoviridae
161	Contig_59428	dsDNA viruses, no RNA stage;Caudovirales;Myoviridae
160	Contig_368021	Unknown
160	Contig_929016	Unknown
160	Contig_53751	Unknown
160	Contig_929963	Unknown
160	Contig_1063840	Unknown
160	Contig_987514	Unknown
160	Contig_930935	Unknown
159	Contig_987154	dsDNA viruses, no RNA stage;Caudovirales;Myoviridae
159	Contig_3440	dsDNA viruses, no RNA stage;Caudovirales;Myoviridae
158	Contig_302916	Unknown
158	Contig_206368	Unknown
158	Contig_302549	Unknown
158	Contig_302732	Unknown
158	Contig_201958	Unknown
158	Contig_60590	Unknown
158	Contig_57812	Unknown
157	Contig_201442	dsDNA viruses, no RNA stage;Caudovirales;Siphoviridae
157	Contig_302649	dsDNA viruses, no RNA stage;Caudovirales;Siphoviridae
157	Contig_368823	dsDNA viruses, no RNA stage;Caudovirales;Siphoviridae
157	Contig_137270	dsDNA viruses, no RNA stage;Caudovirales;Siphoviridae
157	Contig_369421	dsDNA viruses, no RNA stage;Caudovirales;Siphoviridae
157	Contig_1066641	dsDNA viruses, no RNA stage;Caudovirales;Siphoviridae
155	Contig_131637	dsDNA viruses, no RNA stage;Caudovirales;Siphoviridae
155	Contig_542525	dsDNA viruses, no RNA stage;Caudovirales;Siphoviridae
155	Contig_547281	dsDNA viruses, no RNA stage;Caudovirales;Siphoviridae
155	Contig_138155	dsDNA viruses, no RNA stage;Caudovirales;Siphoviridae
153	Contig_55905	dsDNA viruses, no RNA stage;Caudovirales;Siphoviridae;Phicbklikevirus
152	Contig_61746	Unknown
152	Contig_55072	Unknown
152	Contig_498362	Unknown
152	Contig_138007	Unknown
152	Contig_302668	Unknown
152	Contig_368078	Unknown
152	Contig_550173	Unknown
150	Contig_369951	Unknown
150	Contig_1833	Unknown
150	Contig_370401	Unknown
150	Contig_368747	Unknown
150	Contig_1063105	Unknown
150	Contig_549900	Unknown
150	Contig_550156	Unknown
148	Contig_54197	Unknown
148	Contig_499481	Unknown
148	Contig_56311	Unknown
148	Contig_500929	Unknown
148	Contig_53661	Unknown
148	Contig_62690	Unknown
148	Contig_134456	Unknown
146	Contig_54932	Unknown
146	Contig_53615	Unknown
146	Contig_553420	Unknown
146	Contig_502136	Unknown
146	Contig_58226	Unknown
146	Contig_138713	Unknown
146	Contig_550174	Unknown
145	Contig_54779	Unknown
145	Contig_132049	Unknown
145	Contig_132297	Unknown
145	Contig_500731	Unknown
145	Contig_421597	Unknown
144	Contig_54075	Unknown
144	Contig_3038	Unknown
144	Contig_542365	Unknown
144	Contig_542346	Unknown
144	Contig_550251	Unknown
144	Contig_2219	Unknown
144	Contig_3825	Unknown
143	Contig_131779	dsDNA viruses, no RNA stage;Caudovirales;Myoviridae
143	Contig_985429	dsDNA viruses, no RNA stage;Caudovirales;Myoviridae
143	Contig_993483	dsDNA viruses, no RNA stage;Caudovirales;Myoviridae
143	Contig_985545	dsDNA viruses, no RNA stage;Caudovirales;Myoviridae
143	Contig_989310	dsDNA viruses, no RNA stage;Caudovirales;Myoviridae
142	Contig_54082	dsDNA viruses, no RNA stage;Caudovirales;Myoviridae
142	Contig_54294	dsDNA viruses, no RNA stage;Caudovirales;Myoviridae
142	Contig_57780	dsDNA viruses, no RNA stage;Caudovirales;Myoviridae
141	Contig_502690	Unknown
141	Contig_306388	Unknown
141	Contig_309627	Unknown
141	Contig_372145	Unknown
141	Contig_555509	Unknown
141	Contig_24575789	Unknown
141	Contig_428960	Unknown
139	Contig_53824	Unknown
139	Contig_54379	Unknown
139	Contig_53714	Unknown
139	Contig_131537	Unknown
139	Contig_928998	Unknown
139	Contig_420261	Unknown
139	Contig_424026	Unknown
139	Contig_131801	Unknown
135	Contig_1062838	dsDNA viruses, no RNA stage;Caudovirales;Podoviridae
133	Contig_367974	dsDNA viruses, no RNA stage;Caudovirales;Siphoviridae
133	Contig_24570409	dsDNA viruses, no RNA stage;Caudovirales;Siphoviridae
133	Contig_498339	dsDNA viruses, no RNA stage;Caudovirales;Siphoviridae
133	Contig_139656	dsDNA viruses, no RNA stage;Caudovirales;Siphoviridae
133	Contig_369429	dsDNA viruses, no RNA stage;Caudovirales;Siphoviridae
133	Contig_554702	dsDNA viruses, no RNA stage;Caudovirales;Siphoviridae
133	Contig_502018	dsDNA viruses, no RNA stage;Caudovirales;Siphoviridae
131	Contig_209843	Unknown
131	Contig_309369	Unknown
131	Contig_24572895	Unknown
131	Contig_135471	Unknown
131	Contig_55749	Unknown
131	Contig_368554	Unknown
131	Contig_137227	Unknown
131	Contig_24572806	Unknown
130	Contig_53434	dsDNA viruses, no RNA stage;Caudovirales;Myoviridae
130	Contig_542479	dsDNA viruses, no RNA stage;Caudovirales;Myoviridae
130	Contig_367933	dsDNA viruses, no RNA stage;Caudovirales;Myoviridae
130	Contig_986515	dsDNA viruses, no RNA stage;Caudovirales;Myoviridae
130	Contig_1067085	dsDNA viruses, no RNA stage;Caudovirales;Myoviridae
130	Contig_1062055	dsDNA viruses, no RNA stage;Caudovirales;Myoviridae
130	Contig_984991	dsDNA viruses, no RNA stage;Caudovirales;Myoviridae
129	Contig_305281	Unknown
129	Contig_206205	Unknown
129	Contig_56288	Unknown
129	Contig_60405	Unknown
129	Contig_310306	Unknown
129	Contig_545706	Unknown
129	Contig_369802	Unknown
129	Contig_370077	Unknown
128	Contig_302539	Unknown
128	Contig_304689	Unknown
128	Contig_302786	Unknown
128	Contig_55438	Unknown
128	Contig_304002	Unknown
128	Contig_136498	Unknown
128	Contig_139302	Unknown
128	Contig_62383	Unknown
127	Contig_542648	Unknown
127	Contig_555349	Unknown
127	Contig_542594	Unknown
127	Contig_544443	Unknown
127	Contig_542357	Unknown
127	Contig_542961	Unknown
127	Contig_548936	Unknown
127	Contig_499678	Unknown
126	Contig_370062	dsDNA viruses, no RNA stage;Caudovirales;Siphoviridae
126	Contig_542682	dsDNA viruses, no RNA stage;Caudovirales;Siphoviridae
126	Contig_422254	dsDNA viruses, no RNA stage;Caudovirales;Siphoviridae
125	Contig_309018	dsDNA viruses, no RNA stage;Caudovirales;Siphoviridae
125	Contig_61646	dsDNA viruses, no RNA stage;Caudovirales;Siphoviridae
125	Contig_55830	dsDNA viruses, no RNA stage;Caudovirales;Siphoviridae
125	Contig_58801	dsDNA viruses, no RNA stage;Caudovirales;Siphoviridae
125	Contig_303000	dsDNA viruses, no RNA stage;Caudovirales;Siphoviridae
124	Contig_302605	dsDNA viruses, no RNA stage;Caudovirales;Siphoviridae
124	Contig_542593	dsDNA viruses, no RNA stage;Caudovirales;Siphoviridae
124	Contig_542451	dsDNA viruses, no RNA stage;Caudovirales;Siphoviridae
124	Contig_542943	dsDNA viruses, no RNA stage;Caudovirales;Siphoviridae
124	Contig_542538	dsDNA viruses, no RNA stage;Caudovirales;Siphoviridae
124	Contig_542483	dsDNA viruses, no RNA stage;Caudovirales;Siphoviridae
124	Contig_4141	dsDNA viruses, no RNA stage;Caudovirales;Siphoviridae
123	Contig_369194	Unknown
123	Contig_555756	Unknown
123	Contig_554665	Unknown
123	Contig_59601	Unknown
123	Contig_1064377	Unknown
123	Contig_136507	Unknown
123	Contig_370813	Unknown
123	Contig_986689	Unknown
122	Contig_542401	dsDNA viruses, no RNA stage;Caudovirales;Siphoviridae
122	Contig_555306	dsDNA viruses, no RNA stage;Caudovirales;Siphoviridae
121	Contig_53359	dsDNA viruses, no RNA stage;Caudovirales;Siphoviridae
121	Contig_53398	dsDNA viruses, no RNA stage;Caudovirales;Siphoviridae
121	Contig_985521	dsDNA viruses, no RNA stage;Caudovirales;Siphoviridae
121	Contig_548641	dsDNA viruses, no RNA stage;Caudovirales;Siphoviridae
121	Contig_421163	dsDNA viruses, no RNA stage;Caudovirales;Siphoviridae
120	Contig_309993	dsDNA viruses, no RNA stage;Caudovirales;Siphoviridae
120	Contig_54798	dsDNA viruses, no RNA stage;Caudovirales;Siphoviridae
120	Contig_307949	dsDNA viruses, no RNA stage;Caudovirales;Siphoviridae
120	Contig_137361	dsDNA viruses, no RNA stage;Caudovirales;Siphoviridae
120	Contig_54254	dsDNA viruses, no RNA stage;Caudovirales;Siphoviridae
120	Contig_992879	dsDNA viruses, no RNA stage;Caudovirales;Siphoviridae
120	Contig_58450	dsDNA viruses, no RNA stage;Caudovirales;Siphoviridae
116	Contig_546025	dsDNA viruses, no RNA stage;Caudovirales;Siphoviridae
115	Contig_131746	dsDNA viruses, no RNA stage;Caudovirales;Siphoviridae
113	Contig_201406	Unknown
113	Contig_54001	Unknown
113	Contig_502821	Unknown
113	Contig_139909	Unknown
113	Contig_62231	Unknown
113	Contig_53577	Unknown
113	Contig_58121	Unknown
113	Contig_547978	Unknown
113	Contig_368806	Unknown
112	Contig_136120	dsDNA viruses, no RNA stage;Caudovirales;Myoviridae
112	Contig_132013	dsDNA viruses, no RNA stage;Caudovirales;Myoviridae
112	Contig_498308	dsDNA viruses, no RNA stage;Caudovirales;Myoviridae
112	Contig_368017	dsDNA viruses, no RNA stage;Caudovirales;Myoviridae
112	Contig_133844	dsDNA viruses, no RNA stage;Caudovirales;Myoviridae
112	Contig_131697	dsDNA viruses, no RNA stage;Caudovirales;Myoviridae
112	Contig_53390	dsDNA viruses, no RNA stage;Caudovirales;Myoviridae
111	Contig_302541	Unknown
111	Contig_466	Unknown
111	Contig_56	Unknown
111	Contig_543252	Unknown
111	Contig_542386	Unknown
111	Contig_542400	Unknown
111	Contig_555617	Unknown
111	Contig_552333	Unknown
111	Contig_139250	Unknown
110	Contig_62449	Unknown
110	Contig_58668	Unknown
110	Contig_60482	Unknown
110	Contig_57313	Unknown
110	Contig_369691	Unknown
110	Contig_2620	Unknown
110	Contig_133564	Unknown
110	Contig_136090	Unknown
110	Contig_372002	Unknown
109	Contig_929965	Unknown
109	Contig_131539	Unknown
109	Contig_131534	Unknown
109	Contig_985047	Unknown
109	Contig_1061935	Unknown
109	Contig_928887	Unknown
109	Contig_1061936	Unknown
109	Contig_984994	Unknown
109	Contig_1062303	Unknown
108	Contig_548958	Unknown
108	Contig_368394	Unknown
108	Contig_58480	Unknown
108	Contig_62576	Unknown
108	Contig_368370	Unknown
108	Contig_62203	Unknown
108	Contig_498320	Unknown
108	Contig_53412	Unknown
108	Contig_61231	Unknown
107	Contig_368188	Unknown
107	Contig_135393	Unknown
107	Contig_985217	Unknown
107	Contig_136991	Unknown
107	Contig_985297	Unknown
107	Contig_56581	Unknown
107	Contig_137592	Unknown
107	Contig_4002	Unknown
107	Contig_428900	Unknown
100	Contig_53504	Unknown
100	Contig_58000	Unknown
100	Contig_498868	Unknown
100	Contig_54607	Unknown
100	Contig_134764	Unknown
100	Contig_136070	Unknown
100	Contig_138534	Unknown
100	Contig_132870	Unknown
100	Contig_58762	Unknown
100	Contig_134025	Unknown
99	Contig_368756	Unknown
99	Contig_133694	Unknown
99	Contig_501535	Unknown
99	Contig_62691	Unknown
99	Contig_57441	Unknown
99	Contig_57586	Unknown
99	Contig_53488	Unknown
99	Contig_988079	Unknown
99	Contig_993626	Unknown
99	Contig_35	Unknown
98	Contig_201545	Unknown
98	Contig_59688	Unknown
98	Contig_542724	Unknown
98	Contig_545414	Unknown
98	Contig_548773	Unknown
98	Contig_546955	Unknown
98	Contig_500378	Unknown
96	Contig_369922	Unknown
96	Contig_370392	Unknown
96	Contig_53496	Unknown
96	Contig_928886	Unknown
96	Contig_1258299	Unknown
96	Contig_625416	Unknown
96	Contig_991161	Unknown
96	Contig_930043	Unknown
96	Contig_139618	Unknown
96	Contig_500327	Unknown
95	Contig_57930	Unknown
95	Contig_61678	Unknown
95	Contig_60321	Unknown
95	Contig_302601	Unknown
95	Contig_309378	Unknown
95	Contig_53451	Unknown
95	Contig_56427	Unknown
95	Contig_131663	Unknown
95	Contig_303056	Unknown
95	Contig_985054	Unknown
92	Contig_302535	Unknown
92	Contig_54702	Unknown
92	Contig_369418	Unknown
92	Contig_368780	Unknown
92	Contig_370428	Unknown
92	Contig_60483	Unknown
92	Contig_57273	Unknown
92	Contig_371119	Unknown
92	Contig_1065067	Unknown
92	Contig_53508	Unknown
92	Contig_991132	Unknown
91	Contig_200936	Unknown
91	Contig_201152	Unknown
91	Contig_205143	Unknown
91	Contig_207266	Unknown
91	Contig_302677	Unknown
91	Contig_303405	Unknown
91	Contig_209172	Unknown
91	Contig_55942	Unknown
91	Contig_55768	Unknown
91	Contig_308349	Unknown
91	Contig_136305	Unknown
90	Contig_542350	dsDNA viruses, no RNA stage;Caudovirales;Myoviridae
89	Contig_302536	Unknown
89	Contig_302767	Unknown
89	Contig_302937	Unknown
89	Contig_368916	Unknown
89	Contig_306181	Unknown
89	Contig_53604	Unknown
89	Contig_53410	Unknown
89	Contig_133647	Unknown
89	Contig_56940	Unknown
89	Contig_993479	Unknown
89	Contig_988260	Unknown
88	Contig_201548	dsDNA viruses, no RNA stage;Caudovirales;Siphoviridae
88	Contig_55511	dsDNA viruses, no RNA stage;Caudovirales;Siphoviridae
88	Contig_134109	dsDNA viruses, no RNA stage;Caudovirales;Siphoviridae
87	Contig_2240	Unknown
87	Contig_420338	Unknown
87	Contig_1064212	Unknown
87	Contig_420408	Unknown
87	Contig_420468	Unknown
87	Contig_53404	Unknown
87	Contig_420777	Unknown
87	Contig_425226	Unknown
87	Contig_422210	Unknown
87	Contig_425570	Unknown
87	Contig_422193	Unknown
86	Contig_61286	Unknown
86	Contig_59201	Unknown
86	Contig_24566202	Unknown
86	Contig_131749	Unknown
86	Contig_24578704	Unknown
86	Contig_988525	Unknown
86	Contig_139227	Unknown
86	Contig_542466	Unknown
86	Contig_989003	Unknown
86	Contig_498321	Unknown
86	Contig_498340	Unknown
84	Contig_500778	Unknown
84	Contig_135537	Unknown
84	Contig_59921	Unknown
84	Contig_1265741	Unknown
84	Contig_24579079	Unknown
84	Contig_799449	Unknown
84	Contig_1199467	Unknown
84	Contig_932015	Unknown
84	Contig_1121797	Unknown
84	Contig_797832	Unknown
84	Contig_801021	Unknown
84	Contig_799664	Unknown
83	Contig_204678	Unknown
83	Contig_368942	Unknown
83	Contig_24575378	Unknown
83	Contig_499039	Unknown
83	Contig_548646	Unknown
83	Contig_1122700	Unknown
83	Contig_1267810	Unknown
83	Contig_628676	Unknown
83	Contig_1123849	Unknown
83	Contig_500368	Unknown
83	Contig_554191	Unknown
83	Contig_428246	Unknown
82	Contig_368022	dsDNA viruses, no RNA stage;Caudovirales;Myoviridae
82	Contig_546698	dsDNA viruses, no RNA stage;Caudovirales;Myoviridae
82	Contig_549268	dsDNA viruses, no RNA stage;Caudovirales;Myoviridae
82	Contig_7	dsDNA viruses, no RNA stage;Caudovirales;Myoviridae
82	Contig_502154	dsDNA viruses, no RNA stage;Caudovirales;Myoviridae
81	Contig_985251	dsDNA viruses, no RNA stage;Caudovirales;Podoviridae
81	Contig_552788	dsDNA viruses, no RNA stage;Caudovirales;Podoviridae
81	Contig_59841	dsDNA viruses, no RNA stage;Caudovirales;Podoviridae
81	Contig_138130	dsDNA viruses, no RNA stage;Caudovirales;Podoviridae
81	Contig_369132	dsDNA viruses, no RNA stage;Caudovirales;Podoviridae
81	Contig_499703	dsDNA viruses, no RNA stage;Caudovirales;Podoviridae
81	Contig_371446	dsDNA viruses, no RNA stage;Caudovirales;Podoviridae
81	Contig_1065711	dsDNA viruses, no RNA stage;Caudovirales;Podoviridae
81	Contig_1066315	dsDNA viruses, no RNA stage;Caudovirales;Podoviridae
81	Contig_1067090	dsDNA viruses, no RNA stage;Caudovirales;Podoviridae
81	Contig_368691	dsDNA viruses, no RNA stage;Caudovirales;Podoviridae
80	Contig_309752	Unknown
80	Contig_62325	Unknown
80	Contig_56954	Unknown
80	Contig_61645	Unknown
80	Contig_499472	Unknown
80	Contig_54983	Unknown
80	Contig_499578	Unknown
80	Contig_54356	Unknown
80	Contig_54360	Unknown
80	Contig_553096	Unknown
80	Contig_367997	Unknown
80	Contig_56788	Unknown
79	Contig_498656	Unknown
79	Contig_54693	Unknown
79	Contig_500128	Unknown
79	Contig_54178	Unknown
79	Contig_555759	Unknown
79	Contig_61778	Unknown
79	Contig_136377	Unknown
79	Contig_132946	Unknown
79	Contig_132893	Unknown
79	Contig_132061	Unknown
79	Contig_134152	Unknown
79	Contig_986539	Unknown
77	Contig_58059	dsDNA viruses, no RNA stage;Caudovirales;Podoviridae
77	Contig_368313	dsDNA viruses, no RNA stage;Caudovirales;Podoviridae
77	Contig_993581	dsDNA viruses, no RNA stage;Caudovirales;Podoviridae
76	Contig_59322	dsDNA viruses, no RNA stage;Caudovirales;Podoviridae;N4likevirus
76	Contig_61766	dsDNA viruses, no RNA stage;Caudovirales;Podoviridae;N4likevirus
76	Contig_54302	dsDNA viruses, no RNA stage;Caudovirales;Podoviridae;N4likevirus
76	Contig_55353	dsDNA viruses, no RNA stage;Caudovirales;Podoviridae;N4likevirus
75	Contig_306742	dsDNA viruses, no RNA stage;Caudovirales;Siphoviridae
75	Contig_24566591	dsDNA viruses, no RNA stage;Caudovirales;Siphoviridae
75	Contig_304048	dsDNA viruses, no RNA stage;Caudovirales;Siphoviridae
75	Contig_24569564	dsDNA viruses, no RNA stage;Caudovirales;Siphoviridae
75	Contig_61901	dsDNA viruses, no RNA stage;Caudovirales;Siphoviridae
75	Contig_57792	dsDNA viruses, no RNA stage;Caudovirales;Siphoviridae
75	Contig_930757	dsDNA viruses, no RNA stage;Caudovirales;Siphoviridae
75	Contig_991308	dsDNA viruses, no RNA stage;Caudovirales;Siphoviridae
75	Contig_991817	dsDNA viruses, no RNA stage;Caudovirales;Siphoviridae
75	Contig_990987	dsDNA viruses, no RNA stage;Caudovirales;Siphoviridae
75	Contig_934117	dsDNA viruses, no RNA stage;Caudovirales;Siphoviridae
75	Contig_1064075	dsDNA viruses, no RNA stage;Caudovirales;Siphoviridae
74	Contig_368133	Unknown
74	Contig_369747	Unknown
74	Contig_501933	Unknown
74	Contig_502066	Unknown
74	Contig_59388	Unknown
74	Contig_58097	Unknown
74	Contig_499445	Unknown
74	Contig_60298	Unknown
74	Contig_55044	Unknown
74	Contig_500498	Unknown
74	Contig_369849	Unknown
74	Contig_502317	Unknown
74	Contig_500079	Unknown
73	Contig_370245	Unknown
73	Contig_136014	Unknown
73	Contig_4802	Unknown
73	Contig_1260845	Unknown
73	Contig_1123623	Unknown
73	Contig_1201199	Unknown
73	Contig_793293	Unknown
73	Contig_796850	Unknown
73	Contig_627031	Unknown
73	Contig_804876	Unknown
73	Contig_1062791	Unknown
73	Contig_988264	Unknown
73	Contig_135095	Unknown
72	Contig_201037	Unknown
72	Contig_202275	Unknown
72	Contig_302609	Unknown
72	Contig_56977	Unknown
72	Contig_501639	Unknown
72	Contig_57456	Unknown
72	Contig_132920	Unknown
72	Contig_1062799	Unknown
72	Contig_1062625	Unknown
72	Contig_1064481	Unknown
72	Contig_542517	Unknown
72	Contig_135719	Unknown
72	Contig_58559	Unknown
68	Contig_58603	Unknown
68	Contig_60165	Unknown
68	Contig_499076	Unknown
68	Contig_61036	Unknown
68	Contig_53894	Unknown
68	Contig_552143	Unknown
68	Contig_136280	Unknown
68	Contig_60235	Unknown
68	Contig_135087	Unknown
68	Contig_137173	Unknown
68	Contig_138109	Unknown
68	Contig_134156	Unknown
68	Contig_139085	Unknown
68	Contig_499878	Unknown
67	Contig_1268205	Unknown
67	Contig_988988	Unknown
67	Contig_705858	Unknown
67	Contig_59432	Unknown
67	Contig_547020	Unknown
67	Contig_135011	Unknown
67	Contig_709218	Unknown
67	Contig_623591	Unknown
67	Contig_794445	Unknown
67	Contig_929505	Unknown
67	Contig_550560	Unknown
67	Contig_422752	Unknown
67	Contig_553390	Unknown
67	Contig_426051	Unknown
66	Contig_208849	Unknown
66	Contig_3888	Unknown
66	Contig_54493	Unknown
66	Contig_370845	Unknown
66	Contig_62622	Unknown
66	Contig_53898	Unknown
66	Contig_62296	Unknown
66	Contig_54407	Unknown
66	Contig_58753	Unknown
66	Contig_53374	Unknown
66	Contig_1063267	Unknown
66	Contig_138983	Unknown
66	Contig_132247	Unknown
66	Contig_549643	Unknown
65	Contig_202006	Unknown
65	Contig_53541	Unknown
65	Contig_500869	Unknown
65	Contig_53481	Unknown
65	Contig_500189	Unknown
65	Contig_59426	Unknown
65	Contig_501775	Unknown
65	Contig_501868	Unknown
65	Contig_137986	Unknown
65	Contig_991222	Unknown
65	Contig_551944	Unknown
65	Contig_547115	Unknown
65	Contig_59358	Unknown
65	Contig_60454	Unknown
64	Contig_304497	Unknown
64	Contig_368062	Unknown
64	Contig_368256	Unknown
64	Contig_305322	Unknown
64	Contig_62796	Unknown
64	Contig_54122	Unknown
64	Contig_369572	Unknown
64	Contig_61085	Unknown
64	Contig_545501	Unknown
64	Contig_499749	Unknown
64	Contig_499011	Unknown
64	Contig_53728	Unknown
64	Contig_809448	Unknown
64	Contig_554797	Unknown
63	Contig_499554	dsDNA viruses, no RNA stage;Caudovirales;Podoviridae
63	Contig_498324	dsDNA viruses, no RNA stage;Caudovirales;Podoviridae
63	Contig_58619	dsDNA viruses, no RNA stage;Caudovirales;Podoviridae
63	Contig_133751	dsDNA viruses, no RNA stage;Caudovirales;Podoviridae
63	Contig_62011	dsDNA viruses, no RNA stage;Caudovirales;Podoviridae
63	Contig_56418	dsDNA viruses, no RNA stage;Caudovirales;Podoviridae
63	Contig_1273211	dsDNA viruses, no RNA stage;Caudovirales;Podoviridae
63	Contig_705620	dsDNA viruses, no RNA stage;Caudovirales;Podoviridae
63	Contig_1062619	dsDNA viruses, no RNA stage;Caudovirales;Podoviridae
63	Contig_131651	dsDNA viruses, no RNA stage;Caudovirales;Podoviridae
63	Contig_985929	dsDNA viruses, no RNA stage;Caudovirales;Podoviridae
63	Contig_542988	dsDNA viruses, no RNA stage;Caudovirales;Podoviridae
63	Contig_985161	dsDNA viruses, no RNA stage;Caudovirales;Podoviridae
62	Contig_53367	dsDNA viruses, no RNA stage;Caudovirales;Siphoviridae
62	Contig_201082	dsDNA viruses, no RNA stage;Caudovirales;Siphoviridae
62	Contig_542628	dsDNA viruses, no RNA stage;Caudovirales;Siphoviridae
62	Contig_990919	dsDNA viruses, no RNA stage;Caudovirales;Siphoviridae
60	Contig_984996	dsDNA viruses, no RNA stage;Caudovirales;Siphoviridae
60	Contig_984988	dsDNA viruses, no RNA stage;Caudovirales;Siphoviridae
59	Contig_306734	dsDNA viruses, no RNA stage;Caudovirales;Siphoviridae
59	Contig_370427	dsDNA viruses, no RNA stage;Caudovirales;Siphoviridae
59	Contig_139851	dsDNA viruses, no RNA stage;Caudovirales;Siphoviridae
59	Contig_370234	dsDNA viruses, no RNA stage;Caudovirales;Siphoviridae
59	Contig_139036	dsDNA viruses, no RNA stage;Caudovirales;Siphoviridae
59	Contig_367976	dsDNA viruses, no RNA stage;Caudovirales;Siphoviridae
59	Contig_1065546	dsDNA viruses, no RNA stage;Caudovirales;Siphoviridae
59	Contig_53952	dsDNA viruses, no RNA stage;Caudovirales;Siphoviridae
59	Contig_499901	dsDNA viruses, no RNA stage;Caudovirales;Siphoviridae
59	Contig_985127	dsDNA viruses, no RNA stage;Caudovirales;Siphoviridae
59	Contig_132953	dsDNA viruses, no RNA stage;Caudovirales;Siphoviridae
59	Contig_1066208	dsDNA viruses, no RNA stage;Caudovirales;Siphoviridae
59	Contig_993718	dsDNA viruses, no RNA stage;Caudovirales;Siphoviridae
59	Contig_544635	dsDNA viruses, no RNA stage;Caudovirales;Siphoviridae
58	Contig_305376	Unknown
58	Contig_56433	Unknown
58	Contig_53380	Unknown
58	Contig_1061989	Unknown
58	Contig_1065841	Unknown
58	Contig_133815	Unknown
58	Contig_498294	Unknown
58	Contig_542480	Unknown
58	Contig_542449	Unknown
58	Contig_542540	Unknown
58	Contig_542460	Unknown
58	Contig_551822	Unknown
58	Contig_551403	Unknown
58	Contig_6318	Unknown
58	Contig_468	Unknown
57	Contig_304525	Unknown
57	Contig_56026	Unknown
57	Contig_56767	Unknown
57	Contig_56142	Unknown
57	Contig_56363	Unknown
57	Contig_501081	Unknown
57	Contig_56039	Unknown
57	Contig_368906	Unknown
57	Contig_992875	Unknown
57	Contig_1062995	Unknown
57	Contig_1066727	Unknown
57	Contig_1064194	Unknown
57	Contig_502700	Unknown
57	Contig_371705	Unknown
57	Contig_370207	Unknown
56	Contig_371892	dsDNA viruses, no RNA stage;Caudovirales;Siphoviridae
56	Contig_542442	dsDNA viruses, no RNA stage;Caudovirales;Siphoviridae
56	Contig_548236	dsDNA viruses, no RNA stage;Caudovirales;Siphoviridae
56	Contig_420294	dsDNA viruses, no RNA stage;Caudovirales;Siphoviridae
53	Contig_58444	Unknown
53	Contig_498728	Unknown
53	Contig_56809	Unknown
53	Contig_498701	Unknown
53	Contig_55657	Unknown
53	Contig_993861	Unknown
53	Contig_501295	Unknown
53	Contig_501376	Unknown
53	Contig_499446	Unknown
53	Contig_502327	Unknown
53	Contig_498878	Unknown
53	Contig_550719	Unknown
53	Contig_555161	Unknown
53	Contig_61833	Unknown
53	Contig_501838	Unknown
53	Contig_501527	Unknown
52	Contig_426270	dsDNA viruses, no RNA stage;Caudovirales;Siphoviridae
52	Contig_548610	dsDNA viruses, no RNA stage;Caudovirales;Siphoviridae
52	Contig_4	dsDNA viruses, no RNA stage;Caudovirales;Siphoviridae
52	Contig_550476	dsDNA viruses, no RNA stage;Caudovirales;Siphoviridae
52	Contig_543384	dsDNA viruses, no RNA stage;Caudovirales;Siphoviridae
52	Contig_542359	dsDNA viruses, no RNA stage;Caudovirales;Siphoviridae
52	Contig_542414	dsDNA viruses, no RNA stage;Caudovirales;Siphoviridae
52	Contig_544318	dsDNA viruses, no RNA stage;Caudovirales;Siphoviridae
52	Contig_543905	dsDNA viruses, no RNA stage;Caudovirales;Siphoviridae
52	Contig_552125	dsDNA viruses, no RNA stage;Caudovirales;Siphoviridae
52	Contig_5266	dsDNA viruses, no RNA stage;Caudovirales;Siphoviridae
52	Contig_1395	dsDNA viruses, no RNA stage;Caudovirales;Siphoviridae
52	Contig_429281	dsDNA viruses, no RNA stage;Caudovirales;Siphoviridae
52	Contig_2664	dsDNA viruses, no RNA stage;Caudovirales;Siphoviridae
52	Contig_1346	dsDNA viruses, no RNA stage;Caudovirales;Siphoviridae
51	Contig_1062035	dsDNA viruses, no RNA stage;Caudovirales;Siphoviridae
51	Contig_423759	dsDNA viruses, no RNA stage;Caudovirales;Siphoviridae
50	Contig_53378	Unknown
50	Contig_131793	Unknown
50	Contig_420254	Unknown
50	Contig_793333	Unknown
50	Contig_24571109	Unknown
50	Contig_1194799	Unknown
50	Contig_1194793	Unknown
50	Contig_930711	Unknown
50	Contig_546844	Unknown
50	Contig_421610	Unknown
50	Contig_420894	Unknown
50	Contig_139220	Unknown
50	Contig_422644	Unknown
50	Contig_135198	Unknown
50	Contig_421275	Unknown
50	Contig_423780	Unknown
50	Contig_422143	Unknown
47	Contig_303939	Unknown
47	Contig_499560	Unknown
47	Contig_28	Unknown
47	Contig_420791	Unknown
47	Contig_420315	Unknown
47	Contig_542507	Unknown
47	Contig_542470	Unknown
47	Contig_542462	Unknown
47	Contig_542500	Unknown
47	Contig_543139	Unknown
47	Contig_428054	Unknown
47	Contig_555738	Unknown
47	Contig_420310	Unknown
47	Contig_499080	Unknown
47	Contig_420371	Unknown
47	Contig_642	Unknown
47	Contig_859	Unknown
47	Contig_309	Unknown
46	Contig_308342	Unknown
46	Contig_302672	Unknown
46	Contig_132325	Unknown
46	Contig_501566	Unknown
46	Contig_500093	Unknown
46	Contig_368727	Unknown
46	Contig_368367	Unknown
46	Contig_53941	Unknown
46	Contig_424505	Unknown
46	Contig_139244	Unknown
46	Contig_1063919	Unknown
45	Contig_306639	dsDNA viruses, no RNA stage;Caudovirales;Myoviridae
45	Contig_57305	dsDNA viruses, no RNA stage;Caudovirales;Myoviridae
44	Contig_308367	Unknown
44	Contig_368743	Unknown
44	Contig_302545	Unknown
44	Contig_305641	Unknown
44	Contig_307863	Unknown
44	Contig_58584	Unknown
44	Contig_53363	Unknown
44	Contig_55970	Unknown
44	Contig_6091	Unknown
44	Contig_24569689	Unknown
44	Contig_53744	Unknown
44	Contig_369008	Unknown
44	Contig_25	Unknown
44	Contig_5293	Unknown
44	Contig_58181	Unknown
44	Contig_542481	Unknown
44	Contig_543480	Unknown
44	Contig_139152	Unknown
44	Contig_136127	Unknown
43	Contig_4205	dsDNA viruses, no RNA stage;Caudovirales;Siphoviridae;Tm4likevirus
39	Contig_303395	dsDNA viruses, no RNA stage;Caudovirales;Siphoviridae
39	Contig_499035	dsDNA viruses, no RNA stage;Caudovirales;Siphoviridae
38	Contig_53402	dsDNA viruses, no RNA stage;Caudovirales;Siphoviridae;T5likevirus
38	Contig_53557	dsDNA viruses, no RNA stage;Caudovirales;Siphoviridae;T5likevirus
38	Contig_54557	dsDNA viruses, no RNA stage;Caudovirales;Siphoviridae;T5likevirus
38	Contig_58709	dsDNA viruses, no RNA stage;Caudovirales;Siphoviridae;T5likevirus
38	Contig_138801	dsDNA viruses, no RNA stage;Caudovirales;Siphoviridae;T5likevirus
38	Contig_59255	dsDNA viruses, no RNA stage;Caudovirales;Siphoviridae;T5likevirus
38	Contig_932201	dsDNA viruses, no RNA stage;Caudovirales;Siphoviridae;T5likevirus
37	Contig_210442	Unknown
37	Contig_206708	Unknown
37	Contig_369516	Unknown
37	Contig_302556	Unknown
37	Contig_369793	Unknown
37	Contig_307004	Unknown
37	Contig_370026	Unknown
37	Contig_302533	Unknown
37	Contig_53586	Unknown
37	Contig_54725	Unknown
37	Contig_367967	Unknown
37	Contig_372448	Unknown
37	Contig_367983	Unknown
37	Contig_135234	Unknown
37	Contig_53358	Unknown
37	Contig_56531	Unknown
37	Contig_136460	Unknown
37	Contig_547437	Unknown
37	Contig_543552	Unknown
37	Contig_134037	Unknown
37	Contig_420251	Unknown
36	Contig_502196	dsDNA viruses, no RNA stage;Caudovirales;Myoviridae
36	Contig_53386	dsDNA viruses, no RNA stage;Caudovirales;Myoviridae
35	Contig_555022	dsDNA viruses, no RNA stage;Caudovirales;Siphoviridae;Cjwunalikevirus
34	Contig_54784	dsDNA viruses, no RNA stage;Caudovirales;Podoviridae;Autographivirinae
34	Contig_1064787	dsDNA viruses, no RNA stage;Caudovirales;Podoviridae;Autographivirinae
34	Contig_1064832	dsDNA viruses, no RNA stage;Caudovirales;Podoviridae;Autographivirinae
33	Contig_56190	dsDNA viruses, no RNA stage;Caudovirales;Siphoviridae
33	Contig_53489	dsDNA viruses, no RNA stage;Caudovirales;Siphoviridae
33	Contig_131553	dsDNA viruses, no RNA stage;Caudovirales;Siphoviridae
33	Contig_54668	dsDNA viruses, no RNA stage;Caudovirales;Siphoviridae
33	Contig_54238	dsDNA viruses, no RNA stage;Caudovirales;Siphoviridae
33	Contig_542465	dsDNA viruses, no RNA stage;Caudovirales;Siphoviridae
33	Contig_542385	dsDNA viruses, no RNA stage;Caudovirales;Siphoviridae
33	Contig_420797	dsDNA viruses, no RNA stage;Caudovirales;Siphoviridae
33	Contig_424567	dsDNA viruses, no RNA stage;Caudovirales;Siphoviridae
33	Contig_422201	dsDNA viruses, no RNA stage;Caudovirales;Siphoviridae
31	Contig_209531	Unknown
31	Contig_138251	Unknown
31	Contig_167	Unknown
31	Contig_543050	Unknown
31	Contig_543120	Unknown
31	Contig_543199	Unknown
31	Contig_542472	Unknown
31	Contig_544352	Unknown
31	Contig_552658	Unknown
31	Contig_546345	Unknown
31	Contig_543095	Unknown
31	Contig_543052	Unknown
31	Contig_543838	Unknown
31	Contig_550374	Unknown
31	Contig_546805	Unknown
31	Contig_544953	Unknown
31	Contig_547921	Unknown
31	Contig_57185	Unknown
31	Contig_356	Unknown
31	Contig_421232	Unknown
31	Contig_423546	Unknown
31	Contig_166	Unknown
31	Contig_210	Unknown
30	Contig_56021	Unknown
30	Contig_203776	Unknown
30	Contig_57152	Unknown
30	Contig_500891	Unknown
30	Contig_59926	Unknown
30	Contig_1522	Unknown
30	Contig_134230	Unknown
30	Contig_421218	Unknown
30	Contig_180	Unknown
30	Contig_985597	Unknown
30	Contig_544365	Unknown
30	Contig_543887	Unknown
30	Contig_552078	Unknown
30	Contig_547680	Unknown
30	Contig_2440	Unknown
30	Contig_545626	Unknown
30	Contig_547137	Unknown
30	Contig_554740	Unknown
30	Contig_499118	Unknown
30	Contig_2412	Unknown
30	Contig_499259	Unknown
30	Contig_61020	Unknown
30	Contig_498295	Unknown
30	Contig_8	Unknown
28	Contig_57080	dsDNA viruses, no RNA stage;Caudovirales;Siphoviridae
28	Contig_131625	dsDNA viruses, no RNA stage;Caudovirales;Siphoviridae
28	Contig_62172	dsDNA viruses, no RNA stage;Caudovirales;Siphoviridae
28	Contig_132217	dsDNA viruses, no RNA stage;Caudovirales;Siphoviridae
28	Contig_134328	dsDNA viruses, no RNA stage;Caudovirales;Siphoviridae
28	Contig_994	dsDNA viruses, no RNA stage;Caudovirales;Siphoviridae
28	Contig_131734	dsDNA viruses, no RNA stage;Caudovirales;Siphoviridae
28	Contig_32	dsDNA viruses, no RNA stage;Caudovirales;Siphoviridae
28	Contig_439	dsDNA viruses, no RNA stage;Caudovirales;Siphoviridae
28	Contig_327	dsDNA viruses, no RNA stage;Caudovirales;Siphoviridae
28	Contig_1118110	dsDNA viruses, no RNA stage;Caudovirales;Siphoviridae
28	Contig_1120533	dsDNA viruses, no RNA stage;Caudovirales;Siphoviridae
28	Contig_794883	dsDNA viruses, no RNA stage;Caudovirales;Siphoviridae
28	Contig_793801	dsDNA viruses, no RNA stage;Caudovirales;Siphoviridae
28	Contig_802698	dsDNA viruses, no RNA stage;Caudovirales;Siphoviridae
28	Contig_991500	dsDNA viruses, no RNA stage;Caudovirales;Siphoviridae
28	Contig_542528	dsDNA viruses, no RNA stage;Caudovirales;Siphoviridae
28	Contig_543996	dsDNA viruses, no RNA stage;Caudovirales;Siphoviridae
28	Contig_547305	dsDNA viruses, no RNA stage;Caudovirales;Siphoviridae
28	Contig_499241	dsDNA viruses, no RNA stage;Caudovirales;Siphoviridae
28	Contig_1266	dsDNA viruses, no RNA stage;Caudovirales;Siphoviridae
28	Contig_420335	dsDNA viruses, no RNA stage;Caudovirales;Siphoviridae
28	Contig_3691	dsDNA viruses, no RNA stage;Caudovirales;Siphoviridae
27	Contig_309131	dsDNA viruses, no RNA stage;Caudovirales;Podoviridae
27	Contig_53413	dsDNA viruses, no RNA stage;Caudovirales;Podoviridae
27	Contig_53509	dsDNA viruses, no RNA stage;Caudovirales;Podoviridae
27	Contig_56931	dsDNA viruses, no RNA stage;Caudovirales;Podoviridae
27	Contig_54415	dsDNA viruses, no RNA stage;Caudovirales;Podoviridae
27	Contig_131548	dsDNA viruses, no RNA stage;Caudovirales;Podoviridae
27	Contig_62754	dsDNA viruses, no RNA stage;Caudovirales;Podoviridae
27	Contig_53447	dsDNA viruses, no RNA stage;Caudovirales;Podoviridae
27	Contig_132095	dsDNA viruses, no RNA stage;Caudovirales;Podoviridae
27	Contig_139670	dsDNA viruses, no RNA stage;Caudovirales;Podoviridae
27	Contig_53455	dsDNA viruses, no RNA stage;Caudovirales;Podoviridae
27	Contig_134851	dsDNA viruses, no RNA stage;Caudovirales;Podoviridae
27	Contig_1063039	dsDNA viruses, no RNA stage;Caudovirales;Podoviridae
27	Contig_542352	dsDNA viruses, no RNA stage;Caudovirales;Podoviridae
27	Contig_53779	dsDNA viruses, no RNA stage;Caudovirales;Podoviridae
27	Contig_132900	dsDNA viruses, no RNA stage;Caudovirales;Podoviridae
27	Contig_131533	dsDNA viruses, no RNA stage;Caudovirales;Podoviridae
27	Contig_131526	dsDNA viruses, no RNA stage;Caudovirales;Podoviridae
27	Contig_985013	dsDNA viruses, no RNA stage;Caudovirales;Podoviridae
27	Contig_1261469	dsDNA viruses, no RNA stage;Caudovirales;Podoviridae
27	Contig_542553	dsDNA viruses, no RNA stage;Caudovirales;Podoviridae
27	Contig_543886	dsDNA viruses, no RNA stage;Caudovirales;Podoviridae
27	Contig_542675	dsDNA viruses, no RNA stage;Caudovirales;Podoviridae
27	Contig_136953	dsDNA viruses, no RNA stage;Caudovirales;Podoviridae
27	Contig_4880	dsDNA viruses, no RNA stage;Caudovirales;Podoviridae
26	Contig_502426	dsDNA viruses, no RNA stage;Caudovirales;Podoviridae
26	Contig_553945	dsDNA viruses, no RNA stage;Caudovirales;Podoviridae
26	Contig_139344	dsDNA viruses, no RNA stage;Caudovirales;Podoviridae
26	Contig_544663	dsDNA viruses, no RNA stage;Caudovirales;Podoviridae
26	Contig_135069	dsDNA viruses, no RNA stage;Caudovirales;Podoviridae
26	Contig_131622	dsDNA viruses, no RNA stage;Caudovirales;Podoviridae
26	Contig_985500	dsDNA viruses, no RNA stage;Caudovirales;Podoviridae
26	Contig_1064205	dsDNA viruses, no RNA stage;Caudovirales;Podoviridae
26	Contig_133069	dsDNA viruses, no RNA stage;Caudovirales;Podoviridae
26	Contig_1062895	dsDNA viruses, no RNA stage;Caudovirales;Podoviridae
26	Contig_1065296	dsDNA viruses, no RNA stage;Caudovirales;Podoviridae
26	Contig_993904	dsDNA viruses, no RNA stage;Caudovirales;Podoviridae
26	Contig_549889	dsDNA viruses, no RNA stage;Caudovirales;Podoviridae
26	Contig_544200	dsDNA viruses, no RNA stage;Caudovirales;Podoviridae
26	Contig_544261	dsDNA viruses, no RNA stage;Caudovirales;Podoviridae
26	Contig_554697	dsDNA viruses, no RNA stage;Caudovirales;Podoviridae
26	Contig_61791	dsDNA viruses, no RNA stage;Caudovirales;Podoviridae
25	Contig_131958	dsDNA viruses, no RNA stage;Caudovirales;Podoviridae;Autographivirinae;T7likevirus
25	Contig_133865	dsDNA viruses, no RNA stage;Caudovirales;Podoviridae;Autographivirinae;T7likevirus
24	Contig_502244	dsDNA viruses, no RNA stage;Caudovirales;Podoviridae;N4likevirus
24	Contig_2120	dsDNA viruses, no RNA stage;Caudovirales;Podoviridae;N4likevirus
24	Contig_1973	dsDNA viruses, no RNA stage;Caudovirales;Podoviridae;N4likevirus
24	Contig_246	dsDNA viruses, no RNA stage;Caudovirales;Podoviridae;N4likevirus
23	Contig_303738	dsDNA viruses, no RNA stage;Caudovirales;Podoviridae
23	Contig_371490	dsDNA viruses, no RNA stage;Caudovirales;Podoviridae
23	Contig_369777	dsDNA viruses, no RNA stage;Caudovirales;Podoviridae
23	Contig_54239	dsDNA viruses, no RNA stage;Caudovirales;Podoviridae
23	Contig_306564	dsDNA viruses, no RNA stage;Caudovirales;Podoviridae
23	Contig_53414	dsDNA viruses, no RNA stage;Caudovirales;Podoviridae
23	Contig_24578817	dsDNA viruses, no RNA stage;Caudovirales;Podoviridae
23	Contig_56248	dsDNA viruses, no RNA stage;Caudovirales;Podoviridae
23	Contig_59825	dsDNA viruses, no RNA stage;Caudovirales;Podoviridae
23	Contig_60753	dsDNA viruses, no RNA stage;Caudovirales;Podoviridae
23	Contig_56194	dsDNA viruses, no RNA stage;Caudovirales;Podoviridae
23	Contig_56904	dsDNA viruses, no RNA stage;Caudovirales;Podoviridae
23	Contig_498523	dsDNA viruses, no RNA stage;Caudovirales;Podoviridae
23	Contig_56032	dsDNA viruses, no RNA stage;Caudovirales;Podoviridae
23	Contig_500548	dsDNA viruses, no RNA stage;Caudovirales;Podoviridae
23	Contig_55016	dsDNA viruses, no RNA stage;Caudovirales;Podoviridae
23	Contig_368185	dsDNA viruses, no RNA stage;Caudovirales;Podoviridae
23	Contig_370211	dsDNA viruses, no RNA stage;Caudovirales;Podoviridae
23	Contig_544175	dsDNA viruses, no RNA stage;Caudovirales;Podoviridae
23	Contig_545669	dsDNA viruses, no RNA stage;Caudovirales;Podoviridae
23	Contig_2576	dsDNA viruses, no RNA stage;Caudovirales;Podoviridae
23	Contig_2772	dsDNA viruses, no RNA stage;Caudovirales;Podoviridae
23	Contig_368885	dsDNA viruses, no RNA stage;Caudovirales;Podoviridae
23	Contig_1367	dsDNA viruses, no RNA stage;Caudovirales;Podoviridae
23	Contig_426668	dsDNA viruses, no RNA stage;Caudovirales;Podoviridae
23	Contig_421458	dsDNA viruses, no RNA stage;Caudovirales;Podoviridae
23	Contig_421838	dsDNA viruses, no RNA stage;Caudovirales;Podoviridae
22	Contig_57285	dsDNA viruses, no RNA stage;Caudovirales;Siphoviridae;D3112likevirus
22	Contig_1061979	dsDNA viruses, no RNA stage;Caudovirales;Siphoviridae;D3112likevirus
22	Contig_703380	dsDNA viruses, no RNA stage;Caudovirales;Siphoviridae;D3112likevirus
22	Contig_990168	dsDNA viruses, no RNA stage;Caudovirales;Siphoviridae;D3112likevirus
21	Contig_213746	Unknown
21	Contig_204477	Unknown
21	Contig_56278	Unknown
21	Contig_201696	Unknown
21	Contig_208096	Unknown
21	Contig_309744	Unknown
21	Contig_207683	Unknown
21	Contig_1262955	Unknown
21	Contig_134585	Unknown
21	Contig_54886	Unknown
21	Contig_370943	Unknown
21	Contig_707646	Unknown
21	Contig_622395	Unknown
21	Contig_934007	Unknown
21	Contig_1270443	Unknown
21	Contig_1270016	Unknown
21	Contig_705122	Unknown
21	Contig_708360	Unknown
21	Contig_1123947	Unknown
21	Contig_24578223	Unknown
21	Contig_802396	Unknown
21	Contig_625688	Unknown
21	Contig_1201189	Unknown
21	Contig_621060	Unknown
21	Contig_1199193	Unknown
21	Contig_626032	Unknown
21	Contig_1064246	Unknown
21	Contig_2471	Unknown
21	Contig_546419	Unknown
21	Contig_423221	Unknown
21	Contig_423091	Unknown
21	Contig_4654	Unknown
20	Contig_304922	Unknown
20	Contig_4065	Unknown
20	Contig_368263	Unknown
20	Contig_24574329	Unknown
20	Contig_53427	Unknown
20	Contig_134080	Unknown
20	Contig_58302	Unknown
20	Contig_53600	Unknown
20	Contig_59466	Unknown
20	Contig_61586	Unknown
20	Contig_499143	Unknown
20	Contig_60360	Unknown
20	Contig_55623	Unknown
20	Contig_550444	Unknown
20	Contig_499662	Unknown
20	Contig_502567	Unknown
20	Contig_53460	Unknown
20	Contig_54428	Unknown
20	Contig_59635	Unknown
20	Contig_61582	Unknown
20	Contig_135212	Unknown
20	Contig_137630	Unknown
20	Contig_55852	Unknown
20	Contig_58259	Unknown
20	Contig_56384	Unknown
20	Contig_555250	Unknown
20	Contig_545647	Unknown
20	Contig_136720	Unknown
20	Contig_1062496	Unknown
20	Contig_542493	Unknown
20	Contig_61498	Unknown
20	Contig_136183	Unknown
18	Contig_542345	dsDNA viruses, no RNA stage;Caudovirales;Myoviridae;Peduovirinae;P2likevirus
18	Contig_426252	dsDNA viruses, no RNA stage;Caudovirales;Myoviridae;Peduovirinae;P2likevirus
17	Contig_212755	dsDNA viruses, no RNA stage;Caudovirales;Podoviridae
17	Contig_368748	dsDNA viruses, no RNA stage;Caudovirales;Podoviridae
17	Contig_502796	dsDNA viruses, no RNA stage;Caudovirales;Podoviridae
17	Contig_54992	dsDNA viruses, no RNA stage;Caudovirales;Podoviridae
17	Contig_371293	dsDNA viruses, no RNA stage;Caudovirales;Podoviridae
17	Contig_502392	dsDNA viruses, no RNA stage;Caudovirales;Podoviridae
17	Contig_370793	dsDNA viruses, no RNA stage;Caudovirales;Podoviridae
17	Contig_368031	dsDNA viruses, no RNA stage;Caudovirales;Podoviridae
17	Contig_24573777	dsDNA viruses, no RNA stage;Caudovirales;Podoviridae
17	Contig_139528	dsDNA viruses, no RNA stage;Caudovirales;Podoviridae
17	Contig_60588	dsDNA viruses, no RNA stage;Caudovirales;Podoviridae
17	Contig_56653	dsDNA viruses, no RNA stage;Caudovirales;Podoviridae
17	Contig_54324	dsDNA viruses, no RNA stage;Caudovirales;Podoviridae
17	Contig_1061964	dsDNA viruses, no RNA stage;Caudovirales;Podoviridae
17	Contig_59049	dsDNA viruses, no RNA stage;Caudovirales;Podoviridae
17	Contig_55095	dsDNA viruses, no RNA stage;Caudovirales;Podoviridae
17	Contig_54813	dsDNA viruses, no RNA stage;Caudovirales;Podoviridae
17	Contig_53633	dsDNA viruses, no RNA stage;Caudovirales;Podoviridae
17	Contig_1066498	dsDNA viruses, no RNA stage;Caudovirales;Podoviridae
17	Contig_54269	dsDNA viruses, no RNA stage;Caudovirales;Podoviridae
17	Contig_990113	dsDNA viruses, no RNA stage;Caudovirales;Podoviridae
17	Contig_931740	dsDNA viruses, no RNA stage;Caudovirales;Podoviridae
17	Contig_986945	dsDNA viruses, no RNA stage;Caudovirales;Podoviridae
17	Contig_986458	dsDNA viruses, no RNA stage;Caudovirales;Podoviridae
17	Contig_57310	dsDNA viruses, no RNA stage;Caudovirales;Podoviridae
17	Contig_54272	dsDNA viruses, no RNA stage;Caudovirales;Podoviridae
17	Contig_993478	dsDNA viruses, no RNA stage;Caudovirales;Podoviridae
17	Contig_994284	dsDNA viruses, no RNA stage;Caudovirales;Podoviridae
17	Contig_991920	dsDNA viruses, no RNA stage;Caudovirales;Podoviridae
17	Contig_62175	dsDNA viruses, no RNA stage;Caudovirales;Podoviridae
17	Contig_303047	dsDNA viruses, no RNA stage;Caudovirales;Podoviridae
17	Contig_54004	dsDNA viruses, no RNA stage;Caudovirales;Podoviridae
17	Contig_547132	dsDNA viruses, no RNA stage;Caudovirales;Podoviridae
17	Contig_139855	dsDNA viruses, no RNA stage;Caudovirales;Podoviridae
17	Contig_303831	dsDNA viruses, no RNA stage;Caudovirales;Podoviridae
17	Contig_55294	dsDNA viruses, no RNA stage;Caudovirales;Podoviridae
16	Contig_210082	Unknown
16	Contig_302553	Unknown
16	Contig_209716	Unknown
16	Contig_369895	Unknown
16	Contig_368629	Unknown
16	Contig_54093	Unknown
16	Contig_53689	Unknown
16	Contig_58581	Unknown
16	Contig_498487	Unknown
16	Contig_498641	Unknown
16	Contig_57120	Unknown
16	Contig_53575	Unknown
16	Contig_55113	Unknown
16	Contig_61655	Unknown
16	Contig_498398	Unknown
16	Contig_61860	Unknown
16	Contig_53458	Unknown
16	Contig_53450	Unknown
16	Contig_547122	Unknown
16	Contig_53650	Unknown
16	Contig_53383	Unknown
16	Contig_56656	Unknown
16	Contig_137002	Unknown
[truncated: 1,345 more rows]
